# Supplementary material for: SMA-linked SMN mutants prevent phase separation properties and SMN interactions with FMRP family members
Source: Life Sci Alliance. 2022 Nov 14;6(1):e202201429. doi: 10.26508/lsa.202201429 (PMC9684302; doi:10.26508/lsa.202201429)
Supplement: Supplementary file 1 [file LSA-2022-01429_TableS1.xlsx]

## Sheet: Dataset
Table S1: Mass spectrometry-based quantitative proteomic comparison of BirA-SMN, BirA-SMN-Y109C and BirA proxisomes.
accession	protein name	gene name	mol. weight (Da)	identified peptides	coverage (%)	quantified peptides	BirA-SMN Vs BirA		BirA-SMN VsBirA-SMN-Y109C		BirA-SMN-Y109C Vs BirA		abundance BirA R1	abundance BirA R2	abundance BirA R3	abundance BirA-SMN R1	abundance BirA-SMN R2	abundance BirA-SMN R3	abundance BirA-SMN-Y109C R1	abundance BirA-SMN-Y109C R2	abundance BirA-SMN-Y109C R3
							log2(Fold Change)	limma p-value	log2(Fold Change)	limma p-value	log2(Fold Change)	limma p-value
SMN_HUMAN	Survival motor neuron protein	SMN1	31849	32	47.96	32	8.99396	3.02592e-10	0.0657456	0.838722	8.92821	3.23308e-10	20.77	21.0332	20.9678	29.6018	29.848	30.3032	30.3306	29.943	29.2821		detected by cross-assignment
Q9HBB9_HUMAN	HC56		118755	53	47.56	3	7.40901	1.55733e-09	-0.152095	0.635495	7.56111	1.29732e-09	15.3417	16.1357	16.1007	23.4454	23.1406	23.2191	23.553	23.7678	22.9406		imputed value for values partially missing in the condition
GEMI2_HUMAN	Gem-associated protein 2	GEMIN2	31585	11	38.21	11	7.00174	3.88585e-09	-0.0323878	0.922679	7.03413	3.72846e-09	21.4211	21.6844	21.2352	28.062	28.7965	28.4875	28.6545	28.9076	27.881		imputed values for values totally missing in the condition
LSM11_HUMAN	U7 snRNA-associated Sm-like protein LSm11	LSM11	39500	6	20.83	6	6.98401	1.90337e-07	0.351521	0.501416	6.63249	2.98677e-07	17.3864	17.6966	15.6766	23.4617	24.2774	23.9725	23.4341	23.9482	23.2748
DDX20_HUMAN	Probable ATP-dependent RNA helicase DDX20	DDX20	92241	51	67.96	49	6.8043	4.88085e-08	-0.226261	0.602242	7.03056	3.65417e-08	22.2478	23.304	21.8454	28.9022	29.5749	29.333	29.6155	29.9461	28.9273
Q9HC39_HUMAN	Uncharacterized protein		118792	54	47.56	54	6.62678	1.766e-09	-0.384259	0.204765	7.01104	1.06391e-09	23.1851	23.4327	23.0087	29.5677	30.1672	29.7719	30.0893	30.6631	29.9072
GEMI7_HUMAN	Gem-associated protein 7	GEMIN7	14537	6	53.44	6	6.51653	7.15904e-07	0.429429	0.451376	6.0871	1.28534e-06	16.0949	16.2587	16.2517	22.1864	22.5555	23.413	20.9833	22.615	23.2684
SPN90_HUMAN	NCK-interacting protein with SH3 domain	NCKIPSD	78960	19	26.59	19	6.47161	4.63706e-08	0.783591	0.0790161	5.68802	1.44484e-07	17.9747	19.4976	18.1718	24.776	24.9676	25.3153	24.5079	24.2031	23.9972
IQGA3_HUMAN	Ras GTPase-activating-like protein IQGAP3	IQGAP3	184699	7	5.4	7	6.18216	3.40947e-07	1.33978	0.0198341	4.84237	1	15.5355	15.6842	15.8392	21.4935	21.8986	22.2133	21.4647	20.7584	19.3629
GEMI6_HUMAN	Gem-associated protein 6	GEMIN6	18824	6	36.53	6	6.16406	3.8384e-06	0.627034	0.344435	5.53703	9.37339e-06	19.5555	18.6323	19.7233	24.8569	25.7334	25.8129	23.2929	25.432	25.7972
GEMI8_HUMAN	Gem-associated protein 8	GEMIN8	28637	10	30.17	10	5.74887	1.32315e-05	-0.351914	0.617578	6.10078	8.11754e-06	21.3372	18.2452	20.6314	25.4558	26.1628	25.8418	26.0427	26.6363	25.837
AVEN_HUMAN	Cell death regulator Aven	AVEN	38506	8	37.29	8	5.50122	1.21467e-05	5.34634	1.5338e-05	0.154883	0.815487	17.5466	18.0865	19.9274	23.485	23.9664	24.6128	19.0249	19.291	17.7093
B4DTX5_HUMAN	cDNA FLJ60072, highly similar to Homo sapiens sorbin and SH3 domain containing 1 (SORBS1), transcript variant 6, mRNA		83913	8	16.29	8	5.26382	0.000165972	1.73046	0.0747209	3.53336	0.00257501	16.0949	16.2587	16.2517	21.2649	20.6772	22.4547	21.6207	19.94	17.6446
A0A0G2JRX5_HUMAN	Survival motor neuron protein (Fragment)	SMN1	15706	8	45.45	2	5.24964	5.40877e-09	0.443731	0.112333	4.80591	1.19017e-08	16.0949	16.2587	16.2517	21.0509	21.6927	21.6106	21.0809	21.2036	20.7386
FOCAD_HUMAN	Focadhesin	FOCAD	200058	29	16.66	29	5.17131	4.49706e-09	3.8049	6.88419e-08	1.36641	0.000315893	21.4436	21.4521	21.4252	26.7891	26.2127	26.8331	22.5811	22.9006	22.9385
LONF2_HUMAN	LON peptidase N-terminal domain and RING finger protein 2	LONRF2	83654	7	14.32	7	5.1539	2.76443e-08	-0.315237	0.316932	5.46913	1.63117e-08	16.0949	16.2587	16.2517	21.0745	21.2388	21.7537	21.9733	21.9146	21.1248
COIL_HUMAN	Coilin	COIL	62608	22	36.98	22	5.00089	2.84345e-08	1.65859	0.000272294	3.3423	9.64402e-07	22.6999	22.2062	22.4614	27.0979	27.5505	27.7219	26.1347	25.9074	25.3524
H0YDP6_HUMAN	Gem-associated protein 2 (Fragment)	GEMIN2	21689	7	36.6	3	4.87968	6.62768e-06	0.711818	0.212881	4.16787	2.40746e-05	16.2195	16.1445	16.8974	21.2971	20.7782	21.8252	21.4785	20.9456	19.341
PATL1_HUMAN	Protein PAT1 homolog 1	PATL1	86850	30	33.64	30	4.81723	1.14041e-06	3.09673	4.40285e-05	1.7205	0.00285486	21.6362	20.9292	22.1544	26.2948	25.9221	26.9547	23.9098	23.2243	22.7473
SMD2_HUMAN	Small nuclear ribonucleoprotein Sm D2	SNRPD2	13527	13	71.19	13	4.34889	2.23839e-05	1.32865	0.0384254	3.02024	0.000365188	23.2464	21.8065	22.976	26.9348	26.9437	27.197	24.5609	25.7718	26.7569
EST1A_HUMAN	Telomerase-binding protein EST1A	SMG6	160462	8	7.47	8	4.34423	0.000146354	1.81812	0.0282485	2.5261	0.00546826	17.0372	18.0516	19.7532	22.5435	22.3805	22.9508	21.9005	19.7924	20.7274
TGS1_HUMAN	Trimethylguanosine synthase	TGS1	96620	6	13.25	6	4.27986	4.78556e-05	1.51435	0.0311274	2.76551	0.00116395	16.7292	19.3726	18.191	22.4058	22.1071	22.6195	21.4991	20.7685	20.3217
P3H1_HUMAN	Prolyl 3-hydroxylase 1	P3H1	83394	11	16.58	11	4.19268	0.000132265	-1.95399	0.0162864	6.14667	6.25581e-06	17.515	18.1668	20.4183	23.0766	22.2082	23.3934	24.5362	24.9285	25.0755
GEMI5_HUMAN	Gem-associated protein 5	GEMIN5	168589	81	57.76	81	4.13855	1.38081e-08	-0.106407	0.641696	4.24495	1.10123e-08	26.9497	26.8852	26.7486	30.9509	31.0744	30.9738	31.0593	31.3948	30.8642
P3C2A_HUMAN	Phosphatidylinositol 4-phosphate 3-kinase C2 domain-containing subunit alpha	PIK3C2A	190680	9	6.52	8	4.03873	8.30518e-05	0.754204	0.241854	3.28453	0.000387339	16.4592	19.22	18.064	21.9187	21.8326	22.1081	21.5409	21.4813	20.5747
TIFA_HUMAN	TRAF-interacting protein with FHA domain-containing protein A	TIFA	21445	2	12.5	2	3.95434	3.13417e-06	1.14986	0.0168103	2.80448	1	16.0949	16.2587	16.2517	19.7294	20.8233	19.9156	19.7244	18.373	18.9213
GGYF1_HUMAN	GRB10-interacting GYF protein 1	GIGYF1	114601	6	10.14	5	3.91649	2.95757e-06	1.8421	0.000999737	2.07438	1	16.9447	17.7347	17.17	21.4289	20.797	21.3729	19.8863	19.6232	18.563
SMD1_HUMAN	Small nuclear ribonucleoprotein Sm D1	SNRPD1	13282	5	54.62	5	3.90907	1.41706e-05	1.00405	0.0596087	2.90502	0.000146466	21.6804	21.916	23.2093	25.6949	26.1783	26.6598	24.5103	25.5589	25.4516
SMD3_HUMAN	Small nuclear ribonucleoprotein Sm D3	SNRPD3	13916	8	54.76	8	3.8611	0.00179272	1.86768	0.0642546	1.99342	0.0509575	22.5696	21.0312	22.9732	25.9927	26.0065	26.158	22.1092	24.3011	26.1439
TGO1_HUMAN	Transport and Golgi organization protein 1 homolog	MIA3	213702	10	6.97	10	3.84569	3.36924e-06	1.75691	0.00134431	2.08878	0.000410284	18.5891	19.7231	18.6412	22.6186	22.9589	22.913	20.9602	21.6949	20.5646
Q05D20_HUMAN	THRAP3 protein (Fragment)	THRAP3	41613	6	26.01	1	3.82616	1.98157e-07	1.1919	0.00189705	2.63426	4.85645e-06	20.5567	20.4056	20.3144	24.0404	24.4141	24.3007	22.7763	22.7979	23.6053
RU17_HUMAN	U1 small nuclear ribonucleoprotein 70 kDa	SNRNP70	51557	12	37.53	12	3.81244	1.4041e-06	0.429862	0.244344	3.38258	3.86782e-06	23.0804	22.3009	23.4422	26.846	27.0363	26.3785	25.9613	26.3822	26.6278
CYTB_HUMAN	Cystatin-B	CSTB	11140	4	70.41	4	3.73433	0.00122973	1.1401	0.19246	2.59423	0.0106104	18.0025	17.7214	19.1517	21.0288	22.0913	22.9585	18.9778	21.8325	21.848
KCD12_HUMAN	BTB/POZ domain-containing protein KCTD12	KCTD12	35701	12	45.23	12	3.50786	1.3435e-07	0.198094	0.43464	3.30976	2.23439e-07	20.5825	19.8358	20.072	23.6126	23.722	23.6792	23.3937	23.4831	23.5427
PPIB_HUMAN	Peptidyl-prolyl cis-trans isomerase B	PPIB	23743	5	27.78	5	3.48032	3.46235e-05	-0.984027	0.0627632	4.46435	4.5197e-06	19.3973	18.1653	18.2103	22.7315	22.0167	21.4657	22.4874	23.0318	23.6468
EWS_HUMAN	RNA-binding protein EWS	EWSR1	68478	4	5.95	4	3.44969	5.76638e-06	1.18183	0.0106782	2.26786	0.000162197	19.5711	20.4922	19.7434	22.7152	23.6368	23.8038	22.1642	22.5414	21.9046
PLK1_HUMAN	Serine/threonine-protein kinase PLK1	PLK1	68255	5	12.11	5	3.39988	0.000155598	2.28697	0.00240948	1.11291	0.0736743	18.5213	17.9355	18.6345	21.812	21.4607	22.0182	20.6066	18.1057	19.7177
LENG8_HUMAN	Leukocyte receptor cluster member 8	LENG8	88157	20	29.5	19	3.36214	0.000336946	1.19581	0.0790745	2.16633	0.00579946	20.173	21.4086	21.9948	24.7836	23.9049	24.9743	24.4302	23.2738	22.3714
RUXE_HUMAN	Small nuclear ribonucleoprotein E	SNRPE	10804	4	52.17	4	3.34969	0.000871032	1.11621	0.139837	2.23348	0.0100509	20.0724	19.9672	18.2379	23.7305	21.9108	22.6853	21.0681	21.0316	22.8783
TUSC1_HUMAN	Tumor suppressor candidate gene 1 protein	TUSC1	23390	1	6.13	1	3.33086	1.09274e-05	1.13439	0.016175	2.19647	1	16.0949	16.2587	16.2517	18.7795	20.1918	19.6266	17.9646	18.9518	18.2783
STRAP_HUMAN	Serine-threonine kinase receptor-associated protein	STRAP	38438	27	80.86	27	3.28497	3.20473e-07	-0.0479028	0.852683	3.33287	2.8253e-07	25.3151	25.1695	25.2964	28.2786	28.6893	28.668	28.3005	28.9815	28.4977
ALG13_HUMAN	Putative bifunctional UDP-N-acetylglucosamine transferase and deubiquitinase ALG13	ALG13	126056	8	10.03	8	3.18138	1.67749e-06	0.664485	0.049992	2.5169	1.19112e-05	20.2005	19.7852	19.3127	22.8787	22.7609	23.203	22.2373	22.6117	22.0001
PDIP2_HUMAN	Polymerase delta-interacting protein 2	POLDIP2	42033	7	22.28	7	3.16112	1.95654e-07	0.357568	0.150863	2.80356	5.55622e-07	19.605	19.5745	19.2955	22.5031	22.4876	22.9678	22.2267	22.3615	22.2976
MAGD1_HUMAN	Melanoma-associated antigen D1	MAGED1	86161	11	21.08	10	3.15581	1.28732e-05	0.765509	0.0696561	2.3903	0.000116018	21.3117	21.5872	20.2854	24.0812	24.2103	24.3602	23.693	23.7406	22.9216
SNRPA_HUMAN	U1 small nuclear ribonucleoprotein A	SNRPA	31280	15	35.46	14	3.03812	7.65303e-07	0.995979	0.00361929	2.04214	2.12794e-05	23.5403	23.6275	23.591	26.3153	26.7883	26.7695	25.7604	25.9023	25.2225
LS14A_HUMAN	Protein LSM14 homolog A	LSM14A	50530	6	12.74	6	3.03695	1.31956e-07	1.2423	0.000209227	1.79465	1.17175e-05	20.5047	20.496	20.5467	23.4955	23.5307	23.6321	22.5405	22.2793	22.1116
TOE1_HUMAN	Target of EGR1 protein 1	TOE1	56548	7	20.98	7	3.00293	1.9392e-06	1.46037	0.000564765	1.54256	0.000383221	19.6568	19.8503	20.0438	22.7023	22.841	23.0164	20.907	21.8792	21.3924
CEP85_HUMAN	Centrosomal protein of 85 kDa	CEP85	85639	6	8.14	6	2.99594	6.20835e-05	0.197466	0.657217	2.79848	0.000105104	17.987	19.2374	18.9833	21.3142	21.4058	22.4756	21.9963	21.3826	21.2243
DJC10_HUMAN	DnaJ homolog subfamily C member 10	DNAJC10	91080	13	17.02	13	2.93064	5.25955e-07	0.285543	0.258337	2.6451	1.27042e-06	21.2511	21.2698	20.7568	23.8514	24.1807	24.0375	23.6268	23.9157	23.6704
USP9X_HUMAN	Probable ubiquitin carboxyl-terminal hydrolase FAF-X	USP9X	290463	54	24.2	53	2.90779	1.51624e-07	-0.232998	0.281897	3.14079	7.70234e-08	23.4377	23.6295	23.4476	26.4435	26.3609	26.4337	26.6338	26.8019	26.5014
TR150_HUMAN	Thyroid hormone receptor-associated protein 3	THRAP3	108666	26	27.02	25	2.84323	1.3426e-06	0.870876	0.00774394	1.97235	2.7969e-05	24.848	25.6041	25.3605	27.9994	28.1324	28.2105	27.2281	27.0482	27.4534
DZIP3_HUMAN	E3 ubiquitin-protein ligase DZIP3	DZIP3	138604	13	12.25	12	2.75854	0.000562606	0.190928	0.728562	2.56761	0.000921681	18.977	21.016	19.5485	22.8842	22.3695	22.5635	23.1128	22.4649	21.6667
RSMB_HUMAN	Small nuclear ribonucleoprotein-associated proteins B and B'	SNRPB	24610	16	26.25	16	2.75838	1.82226e-06	0.951849	0.00485604	1.80653	5.85533e-05	24.8489	24.7062	24.3906	27.3773	27.4698	27.3737	26.1476	26.8875	26.3302
ISOC1_HUMAN	Isochorismatase domain-containing protein 1	ISOC1	32237	1	5.03	1	2.69411	4.20185e-07	0.154143	0.485748	2.53997	6.99365e-07	16.0949	16.2587	16.2517	19.103	18.9147	18.67	18.7674	18.7935	18.6644
BCLF1_HUMAN	Bcl-2-associated transcription factor 1	BCLAF1	106122	25	27.5	23	2.67923	1.08745e-06	0.895357	0.00411575	1.78387	3.18863e-05	24.3879	24.9597	24.7683	27.2739	27.4356	27.444	26.4338	26.3274	26.7062
FUS_HUMAN	RNA-binding protein FUS	FUS	53426	9	16.54	9	2.66858	4.30515e-05	1.2435	0.00775857	1.42507	0.00356582	21.5662	21.9314	22.2085	24.404	24.4078	24.9001	23.6142	23.8329	22.5343
AGO1_HUMAN	Protein argonaute-1	AGO1	97214	12	19.84	8	2.66561	0.000662055	0.0758303	0.888861	2.58978	0.000807382	20.1047	17.8334	18.852	22.0912	20.9332	21.7625	21.5286	21.4369	21.594
ERH_HUMAN	Enhancer of rudimentary homolog	ERH	12259	2	26.92	2	2.65225	0.00194682	1.58522	0.0300398	1.06702	0.117652	17.8487	19.1455	19.7002	21.0035	21.1654	22.4822	19.2821	19.6361	20.9773
CSTP1_HUMAN	Centriolar satellite-associated tubulin polyglutamylase complex regulator 1	CSTPP1	37353	3	10.27	3	2.64202	0.000601351	1.80657	0.00656691	0.835453	1	17.1679	17.6732	19.0658	20.5324	19.919	21.3815	19.0893	18.5867	18.7373
SPNS1_HUMAN	Protein spinster homolog 1	SPNS1	56630	1	2.65	1	2.55919	1.66575e-06	-0.372728	0.149119	2.93191	5.18237e-07	16.0949	16.2587	16.2517	18.6799	18.7708	18.8321	18.7373	19.3859	19.2778
PJA1_HUMAN	E3 ubiquitin-protein ligase Praja-1	PJA1	71002	1	2.8	1	2.5489	0.000661958	-0.37089	0.480783	2.91979	1	16.0949	16.2587	16.2517	17.9534	19.2136	19.085	20.0079	19.3226	18.0343
A0A087WYK6_HUMAN	Acetyl-CoA carboxylase 1	ACACA	12717	7	78.95	3	2.53563	0.00020687	-0.509259	0.262926	3.04489	5.11005e-05	19.1492	20.9664	19.8287	22.5239	22.2891	22.7382	22.8403	23.4001	22.8385
NCK2_HUMAN	Cytoplasmic protein NCK2	NCK2	42915	9	30	8	2.53053	4.08765e-05	1.27643	0.00479793	1.2541	0.00530941	20.1127	19.78	19.8658	22.4944	22.1551	22.7006	21.937	20.9431	20.6407
CAPR1_HUMAN	Caprin-1	CAPRIN1	78366	11	17.77	9	2.50774	0.000104959	2.45615	0.000122962	0.0515908	0.896508	20.4135	21.7665	20.5918	23.3836	23.1823	23.7291	21.0517	20.5517	21.3232
TCAB1_HUMAN	Telomerase Cajal body protein 1	WRAP53	59309	2	4.93	2	2.49915	0.000138133	2.77831	6.12504e-05	-0.279153	1	16.0949	16.2587	16.2517	17.7482	19.4886	18.866	16.1648	15.8941	15.7089
A0A3B3ISF0_HUMAN	La-related protein 1B	LARP1B	126207	11	9.6	6	2.47246	0.000285472	1.67761	0.00376545	0.794858	0.10039	18.5195	19.6216	19.752	21.7916	21.49	22.0289	20.8799	19.9206	19.4772
TNR6A_HUMAN	Trinucleotide repeat-containing gene 6A protein	TNRC6A	210297	3	2.75	3	2.44463	0.00128865	-0.120183	0.826915	2.56482	0.000935549	19.6263	19.756	17.5902	21.1202	21.5542	21.632	21.1799	21.9567	21.5303
4ET_HUMAN	Eukaryotic translation initiation factor 4E transporter	EIF4ENIF1	108201	18	22.74	18	2.43415	3.2094e-05	1.26236	0.00340478	1.17179	0.00526743	22.904	23.2342	22.902	25.1824	25.3512	25.809	24.6557	24.3406	23.5592
IF4E2_HUMAN	Eukaryotic translation initiation factor 4E type 2	EIF4E2	28362	11	46.94	10	2.42775	1.71132e-05	0.765392	0.0294457	1.66236	0.000318316	23.9123	24.5975	24.0061	26.2028	26.9466	26.6497	25.8279	26.1143	25.5608
A0A024R1T4_HUMAN	Trinucleotide repeat containing 6B, isoform CRA_b	TNRC6B	162167	26	21.02	25	2.41898	0.000139777	0.637553	0.132894	1.78143	0.00122879	22.209	22.5649	22.0835	24.3548	24.5386	25.2209	24.7627	24.0938	23.3452
TUT4_HUMAN	Terminal uridylyltransferase 4	TUT4	185166	20	15.57	19	2.341	0.000573315	1.16642	0.029911	1.17458	0.0290375	21.1463	21.1208	21.584	23.5026	23.3874	23.9841	23.433	22.501	21.4408
TBC23_HUMAN	TBC1 domain family member 23	TBC1D23	78322	3	6.72	3	2.32565	0.000385358	1.03889	0.0372395	1.28676	0.0143156	17.6764	18.1481	18.243	20.5171	19.9091	20.6182	19.9917	18.33	19.6061
XRN1_HUMAN	5'-3' exoribonuclease 1	XRN1	194107	67	44.37	66	2.31415	1.1741e-05	0.566446	0.0650428	1.74771	0.000108885	25.7974	25.5918	25.5227	28.0004	27.5981	28.2559	27.7364	27.3781	27.0405
TYDP2_HUMAN	Tyrosyl-DNA phosphodiesterase 2	TDP2	40930	2	7.18	2	2.31359	1.25769e-05	0.415104	0.16135	1.89849	6.12238e-05	17.8585	18.045	17.9002	19.9803	20.339	20.4252	20.0619	19.3247	20.1126
NTPCR_HUMAN	Cancer-related nucleoside-triphosphatase	NTPCR	20713	6	43.68	6	2.30911	0.00174008	0.481242	0.385777	1.82787	0.00702294	19.4097	19.6703	21.126	22.0804	22.562	22.491	21.0262	21.9196	22.7439
GGYF2_HUMAN	GRB10-interacting GYF protein 2	GIGYF2	150070	45	35.26	45	2.30822	1.24727e-05	0.508845	0.0931675	1.79937	9.03785e-05	25.7061	26.2372	25.7977	27.9146	28.4914	28.2596	27.6736	28.0333	27.4322
K1C9_HUMAN	Keratin, type I cytoskeletal 9	KRT9	62064	23	57.46	23	2.29493	0.00159175	1.05785	0.0710383	1.23708	0.0402912	24.8677	23.164	23.2726	25.5008	26.0798	26.6084	25.679	24.4978	24.8387
AMPB_HUMAN	Aminopeptidase B	RNPEP	72596	3	5.08	3	2.2913	0.0011436	1.22856	0.0336025	1.06274	0.0585192	17.3409	17.5052	17.0497	19.5187	20.2711	18.9799	18.1936	17.4911	19.3994
P78409_HUMAN	Butyrophilin	BT3.3	81392	1	0.96	1	2.28414	0.000256003	0.218995	0.59333	2.06514	0.000527904	22.2938	22.3977	23.2298	24.893	24.8682	25.0127	25.431	24.7426	23.9432
SNP47_HUMAN	Synaptosomal-associated protein 47	SNAP47	52562	4	9.27	4	2.28104	3.11673e-06	0.385954	0.122895	1.89509	1.45155e-05	18.5037	18.3954	18.5732	20.6474	20.6181	21.05	20.5527	20.169	20.436
MYEF2_HUMAN	Myelin expression factor 2	MYEF2	64122	4	10.17	4	2.22769	0.000326944	-0.736266	0.0977811	2.96396	3.72553e-05	17.6061	18.9216	17.5619	20.2133	20.5269	20.0324	20.8106	21.4822	20.6887
ZN598_HUMAN	E3 ubiquitin-protein ligase ZNF598	ZNF598	98637	20	26.77	20	2.22396	3.23316e-05	0.991458	0.00810923	1.2325	0.00227849	22.3705	22.9041	22.6561	24.7417	24.9133	24.9475	24.4658	23.5968	23.5656
UBP2L_HUMAN	Ubiquitin-associated protein 2-like	UBAP2L	114535	28	34.13	27	2.21677	5.86899e-05	1.55295	0.000804713	0.663816	0.0648448	24.7628	24.8607	25.1726	27.023	26.8447	27.5786	26.1415	25.4676	25.1784
ITPA_HUMAN	Inosine triphosphate pyrophosphatase	ITPA	21446	1	8.76	1	2.18545	3.88118e-06	-0.0878571	0.702969	2.2733	1	16.0949	16.2587	16.2517	18.1482	18.4489	18.5646	18.2667	18.6569	18.5016
TDRD3_HUMAN	Tudor domain-containing protein 3	TDRD3	73185	6	15.36	5	2.18479	0.000750486	1.01148	0.0469131	1.17332	0.0255989	19.0557	20.2309	20.0827	22.0961	21.41	22.4176	21.5438	21.0621	20.2833
GTPB1_HUMAN	GTP-binding protein 1	GTPBP1	72454	12	21.67	12	2.17802	0.000281801	0.763769	0.0764544	1.41425	0.00482143	22.1155	21.178	21.1855	23.9336	22.9689	24.1106	23.1889	22.6094	22.9234
NOP56_HUMAN	Nucleolar protein 56	NOP56	66050	25	49.66	25	2.17157	1.76187e-05	0.941816	0.0062333	1.22976	0.00121914	23.517	23.4737	23.3727	25.3094	26.1244	25.4443	24.5702	24.5629	24.9196
KHDR1_HUMAN	KH domain-containing, RNA-binding, signal transduction-associated protein 1	KHDRBS1	48227	5	19.64	5	2.15927	4.98604e-06	1.03901	0.00129949	1.12026	0.00078378	22.2739	22.5467	22.2534	24.2201	24.6675	24.6642	23.5809	23.4964	23.3575
NHP2_HUMAN	H/ACA ribonucleoprotein complex subunit 2	NHP2	17201	3	31.37	3	2.15108	0.000304812	1.4081	0.00489725	0.742987	0.0830381	20.2824	20.8134	20.1196	22.5099	22.397	22.7617	20.2734	21.4923	21.6786
PCCA_HUMAN	Propionyl-CoA carboxylase alpha chain, mitochondrial	PCCA	80059	76	68.96	76	2.13288	8.5445e-05	0.697369	0.0564795	1.43551	0.00145278	28.9772	29.181	28.7743	31.246	30.7256	31.3596	31.0094	30.2814	29.9482
B7Z7P2_HUMAN	cDNA FLJ61633, highly similar to Homo sapiens ubiquitin associated protein 2 (UBAP2), transcript variant 1, mRNA		73082	9	22.16	1	2.1215	0.00094525	1.47443	0.00860636	0.64706	0.177195	19.9165	19.7933	20.5105	21.7501	22.0213	22.8134	21.63	20.4011	20.1304
AFG32_HUMAN	AFG3-like protein 2	AFG3L2	88584	3	3.39	2	2.0862	7.0272e-05	-0.231439	0.466567	2.31764	1	17.5733	17.644	17.5416	19.1247	19.8702	20.0226	20.3049	19.5223	19.8846
TOP3B_HUMAN	DNA topoisomerase 3-beta-1	TOP3B	96662	8	11.25	7	2.0849	2.45918e-05	0.812807	0.0136062	1.2721	0.000976144	20.2679	20.6019	20.4175	22.6053	22.0532	22.8835	21.9048	21.5715	21.6274
GAR1_HUMAN	H/ACA ribonucleoprotein complex subunit 1	GAR1	22348	6	30.41	6	2.08281	5.91515e-05	1.05712	0.00605267	1.02569	0.0071558	20.8256	20.9169	21.4188	22.7646	23.5971	23.048	21.7875	22.3371	22.1138
MDHM_HUMAN	Malate dehydrogenase, mitochondrial	MDH2	35503	11	46.15	11	2.07999	0.000770651	-0.475329	0.287641	2.55531	0.000176178	22.5013	21.6852	21.2765	24.6911	23.5433	23.4686	24.4192	24.0317	24.6781
RU1C_HUMAN	U1 small nuclear ribonucleoprotein C	SNRPC	17394	1	11.32	1	2.07992	0.000144978	0.956643	0.0183723	1.12328	1	18.081	18.3162	17.9866	20.2473	19.6387	20.7376	19.6854	18.8307	19.2375
FXR1_HUMAN	Fragile X mental retardation syndrome-related protein 1	FXR1	69721	16	33.98	14	2.07746	0.000150576	0.926119	0.0217276	1.15134	0.00730107	22.9115	22.8608	22.6244	25.2721	24.4735	24.8834	23.5532	23.6804	24.6171
LMNA_HUMAN	Prelamin-A/C	LMNA	74139	4	6.63	4	2.06359	0.00110083	0.323437	0.480994	1.74015	0.00325626	20.1574	20.0471	18.4425	21.4265	21.9586	21.4527	20.9941	21.4718	21.4015
PAIRB_HUMAN	Plasminogen activator inhibitor 1 RNA-binding protein	SERBP1	44965	19	54.17	19	2.06132	0.00155931	2.49559	0.000423901	-0.434277	0.373085	25.7926	26.1116	26.285	27.4358	28.1058	28.8316	26.5048	25.5028	24.8788
Q6IBN4_HUMAN	PECI protein	PECI	40193	3	14.84	3	2.0562	0.000495844	-0.599849	0.158509	2.65605	7.42262e-05	18.3662	17.2037	18.5837	20.4129	20.2844	19.6249	20.8128	20.8954	20.4135
PML_HUMAN	Protein PML	PML	97551	16	18.59	16	2.04817	1.77527e-05	0.144762	0.578826	1.90341	3.20174e-05	23.7212	23.9182	23.6375	25.6645	26.0077	25.7492	25.3174	26.0425	25.6272
TTK_HUMAN	Dual specificity protein kinase TTK	TTK	97072	14	21.94	14	1.98653	0.000231793	0.761421	0.0512834	1.22511	0.00555944	21.4352	21.3312	21.9953	23.4472	23.2389	24.0351	23.2701	22.8763	22.2905
FBRL_HUMAN	rRNA 2'-O-methyltransferase fibrillarin	FBL	33784	16	59.19	13	1.98047	2.67102e-05	1.24128	0.000872652	0.739191	0.0176677	23.4114	23.6932	23.6156	25.2052	26.0021	25.4544	24.2397	24.2556	24.4426
FA98A_HUMAN	Protein FAM98A	FAM98A	55273	5	14.48	5	1.95983	3.49877e-05	1.02266	0.00350167	0.937172	0.00581815	20.2519	20.9792	20.5099	22.6755	22.257	22.688	21.5346	21.3506	21.6673
CRTAP_HUMAN	Cartilage-associated protein	CRTAP	46562	9	27.43	9	1.94837	6.9013e-05	-1.38386	0.000844129	3.33223	8.27155e-07	20.0484	20.3012	20.1468	21.9833	22.4213	21.9369	23.7874	23.7437	22.962
F120A_HUMAN	Constitutive coactivator of PPAR-gamma-like protein 1	FAM120A	121888	12	14.22	11	1.94777	8.78288e-05	0.68482	0.0437078	1.26295	0.00189069	21.252	21.5939	20.6887	23.1934	22.9541	23.2304	22.1725	22.3454	22.8056
ZCHC3_HUMAN	Zinc finger CCHC domain-containing protein 3	ZCCHC3	43547	7	21.34	7	1.9457	0.000641769	0.412449	0.309729	1.53325	0.00303671	20.6475	21.384	19.8605	22.6383	22.1942	22.8966	22.1267	21.9583	22.4067
ILEU_HUMAN	Leukocyte elastase inhibitor	SERPINB1	42742	4	13.19	4	1.92205	0.00152192	-0.248939	0.577276	2.17098	0.000672125	19.2061	19.9631	18.0412	20.9251	20.9756	21.0759	20.9474	21.5032	21.2727
B8ZZ50_HUMAN	Eukaryotic translation initiation factor 4E type 2	EIF4E2	27219	11	50.42	1	1.91136	2.68379e-05	0.73663	0.0151899	1.17473	0.00100012	17.8864	17.7663	17.507	19.3299	19.7397	19.8241	19.0502	19.0272	18.6064
SMG7_HUMAN	Nonsense-mediated mRNA decay factor SMG7	SMG7	127282	5	4.84	5	1.90595	0.000102348	1.2279	0.00223401	0.678056	0.045097	19.7039	19.7586	19.677	21.0896	21.8366	21.9311	20.455	20.7044	20.0142
SEBP2_HUMAN	Selenocysteine insertion sequence-binding protein 2	SECISBP2	95462	6	9.72	6	1.88494	0.000409496	0.597161	0.120335	1.28778	0.00484813	20.2563	20.4529	20.2406	22.4603	21.5446	22.5997	22.1393	21.4982	21.1757
RRP1_HUMAN	Ribosomal RNA processing protein 1 homolog A	RRP1	52839	2	4.34	2	1.86288	0.00108686	0.00793638	0.984468	1.85495	1	18.1843	17.9689	19.3079	20.105	20.6365	20.3082	19.7771	20.6117	20.6372
G3BP2_HUMAN	Ras GTPase-activating protein-binding protein 2	G3BP2	54121	10	24.07	7	1.86184	0.000508932	1.69581	0.000968903	0.166035	0.650928	22.869	22.5689	22.6083	24.6032	24.2358	24.7927	23.1086	22.0423	23.3935
SDHB_HUMAN	Succinate dehydrogenase [ubiquinone] iron-sulfur subunit, mitochondrial	SDHB	31630	3	11.07	3	1.85016	0.00188805	0.303587	0.496574	1.54657	0.00556285	20.1549	21.2442	19.8785	21.8665	22.402	22.5596	21.97	22.5704	21.3769
FMR1_HUMAN	Synaptic functional regulator FMR1	FMR1	71174	11	20.25	8	1.845	0.000278058	0.829346	0.030127	1.01565	0.0117135	21.0556	21.3174	21.2046	23.4441	22.5041	23.1644	22.331	21.6931	22.6004
FUBP3_HUMAN	Far upstream element-binding protein 3	FUBP3	61640	19	39.86	19	1.79807	0.000829617	1.00122	0.0232665	0.796855	0.0580791	23.6578	23.4754	23.4959	25.4628	24.6222	25.9384	24.8517	23.9194	24.2486
NDK7_HUMAN	Nucleoside diphosphate kinase 7	NME7	42492	2	6.65	2	1.78918	6.19868e-05	0.396763	0.156682	1.39242	0.000405182	18.0613	18.7824	18.1927	20.0895	19.9657	20.3487	19.7572	19.5924	19.8641
RHG32_HUMAN	Rho GTPase-activating protein 32	ARHGAP32	230529	8	4.5	8	1.76172	0.000936125	0.87242	0.0410227	0.889297	0.0380273	20.3431	20.7065	20.4931	22.225	22.0646	22.5383	22.1182	21.4918	20.6007
SPB6_HUMAN	Serpin B6	SERPINB6	42622	9	31.38	9	1.75317	6.24957e-05	0.521637	0.0681056	1.23154	0.000834454	20.8824	21.0453	20.5237	22.5819	22.5446	22.5844	21.8284	21.8773	22.4403
ODP2_HUMAN	Dihydrolipoyllysine-residue acetyltransferase component of pyruvate dehydrogenase complex, mitochondrial	DLAT	68997	9	18.55	9	1.74699	0.000921467	-0.542646	0.168676	2.28964	0.000131979	21.1935	22.0162	20.9524	23.1174	23.6498	22.6359	23.6071	23.9974	23.4266
DKC1_HUMAN	H/ACA ribonucleoprotein complex subunit DKC1	DKC1	57674	11	25.49	11	1.74285	4.6272e-05	0.845225	0.00655211	0.897621	0.00465736	22.85	22.8472	22.8489	24.2505	24.8965	24.6276	23.8672	23.5008	23.871
CSRP2_HUMAN	Cysteine and glycine-rich protein 2	CSRP2	20954	8	56.99	8	1.73807	0.00078824	0.136364	0.70806	1.6017	0.0013628	23.3684	23.481	23.0206	24.6293	25.3447	25.1102	24.1813	25.4341	25.0597
C1TM_HUMAN	Monofunctional C1-tetrahydrofolate synthase, mitochondrial	MTHFD1L	105790	9	11.15	9	1.7366	0.000405625	-0.194513	0.558905	1.93111	0.000186932	20.9157	21.0166	20.2182	22.1486	22.8717	22.3401	22.2702	22.9755	22.6982
HNRPQ_HUMAN	Heterogeneous nuclear ribonucleoprotein Q	SYNCRIP	69603	24	34.35	24	1.70237	7.8402e-05	1.12268	0.00154243	0.579687	0.0466877	24.9829	25.6085	25.2356	26.776	26.9267	27.2314	26.0685	25.7356	25.7619
ANM5_HUMAN	Protein arginine N-methyltransferase 5	PRMT5	72684	17	30.46	17	1.68386	9.5504e-05	0.981965	0.00388193	0.701895	0.0224515	24.4982	23.8418	23.9654	25.8519	25.5262	25.9789	24.6286	24.8603	24.9222
MEP50_HUMAN	Methylosome protein 50	WDR77	36724	8	30.41	8	1.68236	0.000427082	-0.0443158	0.890449	1.72668	0.000354541	25.1581	25.1656	24.3701	26.5238	26.6823	26.5348	26.4264	27.1429	26.3045
PYC_HUMAN	Pyruvate carboxylase, mitochondrial	PC	129634	83	71.82	83	1.66434	0.000476607	0.191587	0.557107	1.47276	0.00110488	29.8288	29.9396	28.9272	31.3691	31.2531	31.0664	30.9035	31.3934	30.817
G3BP1_HUMAN	Ras GTPase-activating protein-binding protein 1	G3BP1	52164	16	41.2	15	1.66403	0.000270786	1.76805	0.000172982	-0.104021	0.728472	23.5863	23.2036	23.9347	25.4211	24.8323	25.4633	23.6939	23.1742	23.5446
LARP1_HUMAN	La-related protein 1	LARP1	123510	33	37.77	33	1.64253	0.00139888	1.22134	0.00821881	0.421189	0.275834	24.0723	24.8321	24.8087	26.0927	25.9499	26.5982	25.6327	24.884	24.46
PCID2_HUMAN	PCI domain-containing protein 2	PCID2	46030	10	30.33	10	1.61894	0.00032128	0.418351	0.181763	1.20059	0.00242044	21.9035	21.6777	21.0256	23.4553	22.8671	23.1411	22.5585	22.7408	22.9092
OPA1_HUMAN	Dynamin-like 120 kDa protein, mitochondrial	OPA1	111631	16	20.83	16	1.61418	0.0020098	0.0248066	0.949057	1.58938	0.00221609	21.5961	22.451	20.9324	23.0308	23.3513	23.4399	22.98	23.6029	23.1647
PCCB_HUMAN	Propionyl-CoA carboxylase beta chain, mitochondrial	PCCB	58216	45	79.04	45	1.61209	0.000370993	-0.421664	0.184868	2.03376	6.49823e-05	29.7989	29.5968	28.8802	31.0307	31.1986	30.883	31.131	31.6921	31.5541
PDLI7_HUMAN	PDZ and LIM domain protein 7	PDLIM7	49845	2	5.03	2	1.61123	0.000311644	1.12039	0.0034956	0.490838	0.120732	18.9542	18.9426	19.022	20.6036	20.3266	20.8223	19.9807	19.4313	18.9793
PABP4_HUMAN	Polyadenylate-binding protein 4	PABPC4	70783	26	36.8	13	1.60808	9.45556e-05	0.945642	0.00366547	0.66244	0.0235369	24.0079	24.2476	23.7089	25.7138	25.294	25.7809	24.6397	24.5252	24.7868
KIF7_HUMAN	Kinesin-like protein KIF7	KIF7	150587	9	9.01	9	1.60496	0.00140123	0.209556	0.569466	1.39541	0.0033753	19.7998	20.6225	20.2905	21.8667	21.5356	22.1253	22.0014	21.9533	20.9443
RU2B_HUMAN	U2 small nuclear ribonucleoprotein B''	SNRPB2	25486	12	36.44	10	1.59969	6.95544e-05	1.21465	0.000535727	0.385038	0.132768	23.553	23.6212	23.3936	24.8205	25.294	25.2524	23.7157	24.1245	23.8827
SMG5_HUMAN	Nonsense-mediated mRNA decay factor SMG5	SMG5	113928	7	8.46	7	1.59178	5.37939e-05	0.0121627	0.95798	1.57962	5.71243e-05	20.2132	20.3461	19.8487	21.7031	21.6603	21.8201	21.7547	21.8483	21.5439
DHE3_HUMAN	Glutamate dehydrogenase 1, mitochondrial	GLUD1	61398	5	13.62	5	1.59125	0.000131251	0.0202579	0.93768	1.57099	0.000144585	19.8264	19.8864	19.6551	21.6823	21.0077	21.4516	21.091	21.4693	21.5206
ECH1_HUMAN	Delta(3,5)-Delta(2,4)-dienoyl-CoA isomerase, mitochondrial	ECH1	35816	10	32.62	10	1.58856	0.00221025	-0.22751	0.561297	1.81607	0.000922778	23.0719	23.1426	21.8446	24.3583	24.3918	24.0746	24.036	24.7512	24.7201
SRSF9_HUMAN	Serine/arginine-rich splicing factor 9	SRSF9	25542	5	25.79	4	1.57392	0.000461522	0.245194	0.428522	1.32873	0.00146243	19.1193	19.6325	19.5148	20.5074	21.3396	21.1413	20.8347	20.4176	21.0004
RENT1_HUMAN	Regulator of nonsense transcripts 1	UPF1	124345	26	32.33	26	1.57348	0.000131165	0.507044	0.0720057	1.06644	0.00199281	23.4923	23.646	23.4829	25.2554	24.6785	25.4078	24.6525	24.445	24.7231
SDHA_HUMAN	Succinate dehydrogenase [ubiquinone] flavoprotein subunit, mitochondrial	SDHA	72692	10	21.08	10	1.57231	0.000260496	0.0817594	0.771346	1.49056	0.00038354	21.7968	21.8456	21.1173	23.3105	22.9814	23.1848	22.8389	23.0333	23.3592
MCCB_HUMAN	Methylcrotonoyl-CoA carboxylase beta chain, mitochondrial	MCCC2	61333	57	81.88	57	1.56716	0.00141168	-0.200145	0.578212	1.7673	0.000627387	30.5232	30.19	29.406	31.6379	31.7068	31.476	31.2555	32.0081	32.1574
ACACA_HUMAN	Acetyl-CoA carboxylase 1	ACACA	265554	235	77.02	234	1.56403	0.00048601	-0.38786	0.222463	1.95189	9.47143e-05	32.0334	31.9529	31.1448	33.2845	33.3394	33.1993	33.3374	33.9889	33.6604
MCCA_HUMAN	Methylcrotonoyl-CoA carboxylase subunit alpha, mitochondrial	MCCC1	80473	72	68.55	72	1.56307	0.000689287	0.0169865	0.957652	1.54608	0.000743157	30.0297	29.8004	28.9733	31.3346	31.0012	31.1568	30.8256	31.2814	31.3347
AL3A2_HUMAN	Aldehyde dehydrogenase family 3 member A2	ALDH3A2	54848	10	27.63	10	1.54898	0.000567973	0.0279948	0.927661	1.52098	0.000644909	22.4235	22.7232	21.9901	23.8119	24.1025	23.8693	23.4574	24.369	23.8733
HELZ_HUMAN	Probable helicase with zinc finger domain	HELZ	218970	28	19.67	26	1.54677	0.00105456	0.172653	0.611042	1.37412	0.0022714	23.1392	23.6116	22.4478	24.4197	24.644	24.7751	24.3062	24.8223	24.1923
AIFM1_HUMAN	Apoptosis-inducing factor 1, mitochondrial	AIFM1	66901	26	40.78	26	1.52948	9.63137e-05	-0.610708	0.0272872	2.14019	6.5193e-06	24.6839	24.4465	24.2483	25.8951	26.107	25.9651	26.3821	26.5416	26.8755
AGO2_HUMAN	Protein argonaute-2	AGO2	97208	19	32.48	19	1.52897	0.000872927	0.383958	0.253658	1.14501	0.00533983	22.9784	22.4032	22.179	24.3687	23.5268	24.2519	23.4814	23.5891	23.9251
IF4E_HUMAN	Eukaryotic translation initiation factor 4E	EIF4E	25097	5	35.94	5	1.52628	9.87668e-05	0.676076	0.0172863	0.850207	0.00519978	22	21.8178	21.6357	23.4548	23.2233	23.3542	22.5659	22.9818	22.4563
FUBP2_HUMAN	Far upstream element-binding protein 2	KHSRP	73115	32	45.99	32	1.51841	0.000462361	0.300912	0.319134	1.2175	0.00203956	24.8541	25.1969	25.1156	26.0951	26.718	26.9089	26.3502	26.5387	25.9303
KBL_HUMAN	2-amino-3-ketobutyrate coenzyme A ligase, mitochondrial	GCAT	45285	2	7.64	2	1.5054	0.000447588	0.0291828	0.91977	1.47621	0.000514025	18.6402	19.024	18.122	20.0191	20.1839	20.0994	19.789	20.3683	20.0576
B4DN39_HUMAN	cDNA FLJ53065, highly similar to T-complex protein 1 subunit zeta		42915	30	46.53	1	4.80293	1	-0.143359	0.657313	4.94629	6.1325e-08	16.0949	16.2587	16.2517	20.7378	21.19	21.0863	21.3339	21.63	20.4803
P3H3_HUMAN	Prolyl 3-hydroxylase 3	P3H3	81837	3	3.67	3	2.60747	1	-2.22722	2.49628e-06	4.83469	2.77989e-09	16.0949	16.2587	16.2517	18.9102	18.7553	18.7622	20.7878	21.2542	21.0673
A0A076L8Z0_HUMAN	Survival motor neuron protein isoform 6B (Fragment)	SMN2	22823	10	34.6	1	3.99995	1	-0.818328	0.017753	4.81828	3.25358e-08	16.0949	16.2587	16.2517	20.1491	19.7006	20.7555	21.0985	20.8878	21.0739
F4MH51_HUMAN	Ubiquitously transcribed tetratricopeptide repeat protein Y-linked transcript variant 60	UTY	147160	1	1.06	1	4.44705	1	-0.094896	0.863146	4.54195	1.26894e-05	16.0949	16.2587	16.2517	19.2916	20.8287	21.8262	21.05	20.5446	20.6366
DSG1_HUMAN	Desmoglein-1	DSG1	113748	4	5.62	4	2.6807	1	-1.85056	0.045908	4.53126	0.000296924	16.0949	16.2587	16.2517	19.4373	18.5994	18.6108	20.8157	22.666	18.7174
BAG3_HUMAN	BAG family molecular chaperone regulator 3	BAG3	61595	3	7.13	2	3.41279	1	-0.131038	0.722181	3.54383	3.47676e-06	19.4608	19.627	19.9539	22.4847	23.3166	23.4789	23.8318	22.9583	22.8831
TRI26_HUMAN	Tripartite motif-containing protein 26	TRIM26	62166	1	2.04	1	2.70369	1	-0.451997	0.187353	3.15568	3.37881e-06	16.0949	16.2587	16.2517	18.2711	19.523	18.9223	19.4254	19.5133	19.1336
B4DP06_HUMAN	Bifunctional purine biosynthesis protein ATIC		58662	3	8.07	3	3.02593	1	0.0592966	0.922196	2.96664	0.000688186	18.3334	17.6041	15.6454	20.2937	19.9927	20.3743	20.4847	19.7055	20.2926
P4HA1_HUMAN	Prolyl 4-hydroxylase subunit alpha-1	P4HA1	61049	4	9.55	3	2.05281	1	-0.829554	0.0311506	2.88236	9.04945e-06	17.7629	18.2419	18.0509	19.7534	19.8285	20.6324	21.1177	20.4075	21.1777
QCR1_HUMAN	Cytochrome b-c1 complex subunit 1, mitochondrial	UQCRC1	52646	1	2.5	1	2.38161	1	-0.462892	0.0908977	2.8445	9.07403e-07	16.0949	16.2587	16.2517	18.927	18.6426	18.1805	19.1652	18.9474	19.0262
YRDC_HUMAN	Threonylcarbamoyl-AMP synthase	YRDC	29328	2	11.47	2	3.08594	1	0.483937	0.39956	2.60201	0.00100537	16.5642	16.6643	17.4953	19.8146	19.9108	20.2562	18.1105	20.3485	20.0708
PGAM5_HUMAN	Serine/threonine-protein phosphatase PGAM5, mitochondrial	PGAM5	32004	21	73.36	21	0.566153	0.0746959	-1.96593	6.0215e-05	2.53209	7.83707e-06	24.9322	24.9849	24.3536	25.2292	25.464	25.2758	27.0526	27.7448	27.0694
TIGAR_HUMAN	Fructose-2,6-bisphosphatase TIGAR	TIGAR	30063	1	6.3	1	2.602	1	0.146972	0.633488	2.45503	1.61418e-05	16.0949	16.2587	16.2517	18.374	19.3009	18.7364	18.2965	18.6485	19.0254
TBB3_HUMAN	Tubulin beta-3 chain	TUBB3	50433	23	34.22	1	2.85343	1	0.402661	0.203259	2.45076	1.4586e-05	19.2874	19.7628	19.5366	22.5727	22.1128	22.4615	22.3303	22.1735	21.4352
GLOD4_HUMAN	Glyoxalase domain-containing protein 4	GLOD4	34793	5	16.61	5	1.74687	0.00275174	-0.657422	0.160117	2.4043	0.000321901	20.1902	20.8209	19.4141	21.7995	22.5109	21.3555	22.1	22.9446	22.5935
PO210_HUMAN	Nuclear pore membrane glycoprotein 210	NUP210	205111	6	4.35	4	1.86452	1	-0.528524	0.202999	2.39304	0.000148553	18.4464	18.6935	17.4305	20.2964	19.4783	20.3893	20.763	20.2828	20.7038
KEAP1_HUMAN	Kelch-like ECH-associated protein 1	KEAP1	69666	26	46.15	26	0.806309	0.0280456	-1.57294	0.000629096	2.37925	2.79616e-05	24.1731	24.1592	23.4199	24.812	24.8154	24.5438	26.4277	26.659	25.8033
NUP35_HUMAN	Nucleoporin NUP35	NUP35	34774	2	9.51	2	1.27318	1	-1.09377	0.00469583	2.36694	1.96799e-05	17.2898	17.746	18.0117	19.3293	18.9412	18.5966	19.7427	20.1202	20.2855
SANBR_HUMAN	SANT and BTB domain regulator of class switch recombination	SANBR	82007	7	11.14	7	1.74395	0.00267848	-0.611077	0.186045	2.35503	0.000357783	21.0913	20.2347	19.2091	21.9688	21.9594	21.8389	22.1838	22.8353	22.5811
TXND5_HUMAN	Thioredoxin domain-containing protein 5	TXNDC5	47629	2	5.79	2	1.99119	0.00327905	-0.25995	0.618509	2.25114	0.00151932	19.0628	17.9594	16.708	19.989	19.8779	19.8369	20.0502	19.9196	20.5138
S61A1_HUMAN	Protein transport protein Sec61 subunit alpha isoform 1	SEC61A1	52265	2	4.62	2	1.78862	1	-0.422035	0.303929	2.21066	0.000278138	19.964	21.5002	20.3059	22.3144	22.4137	22.4078	22.4941	22.7203	23.1877
SC24C_HUMAN	Protein transport protein Sec24C	SEC24C	118325	4	4.66	4	2.32195	1	0.128053	0.723531	2.1939	0.000141374	17.2027	18.1711	17.4864	20.4513	19.7854	19.5893	20.1907	19.4349	19.8163
TRAP1_HUMAN	Heat shock protein 75 kDa, mitochondrial	TRAP1	80110	7	13.07	7	1.4886	0.00364173	-0.653957	0.122061	2.14256	0.000325496	19.7349	19.9553	19.3746	22.0584	20.7822	20.69	21.8957	21.5066	22.0902
3MG_HUMAN	DNA-3-methyladenine glycosylase	MPG	32869	4	24.5	4	1.69372	0.00502831	-0.370941	0.441766	2.06466	0.00149239	18.0349	19.0779	18.1824	20.2898	20.9515	19.135	20.329	20.731	20.4292
PDE12_HUMAN	2',5'-phosphodiesterase 12	PDE12	67352	5	11.49	4	1.7453	1	-0.267384	0.533205	2.01268	0.000845433	19.0554	18.5437	19.0008	20.7789	21.2261	19.8308	20.2635	21.4047	20.9697
BMP15_HUMAN	Bone morphogenetic protein 15	BMP15	45055	1	1.79	1	-0.184319	1	-2.18502	7.22121e-05	2.00071	0.000141723	16.0949	16.2587	16.2517	16.0201	15.9186	16.1137	17.7732	18.9622	17.872
TRI37_HUMAN	E3 ubiquitin-protein ligase TRIM37	TRIM37	107906	1	0.73	1	0.34872	1	-1.4909	0.00049268	1.83962	0.000104855	17.0402	17.0151	17.165	17.4096	16.9974	17.8595	18.8331	19.2736	18.6324
PTER_HUMAN	Phosphotriesterase-related protein	PTER	39018	3	8.6	3	1.75942	0.00276753	-0.0797152	0.858088	1.83913	0.00210012	20.2304	19.7274	18.5561	21.2552	21.4015	21.1355	21.4616	20.7646	21.8051
STAU1_HUMAN	Double-stranded RNA-binding protein Staufen homolog 1	STAU1	63182	16	26.52	16	1.50375	0.00305549	-0.331409	0.401279	1.83515	0.000845269	21.9907	23.0308	22.4263	23.6977	24.1584	24.1029	24.8926	24.4015	23.6592
AKP8L_HUMAN	A-kinase anchor protein 8-like	AKAP8L	71640	11	15.02	11	1.27074	0.00885005	-0.535803	0.195235	1.80654	0.00106156	22.1589	22.4165	20.9713	23.1263	23.3268	22.9058	23.5345	24.0441	23.3878
ACACB_HUMAN	Acetyl-CoA carboxylase 2	ACACB	276541	114	46.26	89	1.30842	0.00227885	-0.426765	0.204594	1.73519	0.000337985	26.5971	26.5575	25.6436	27.6898	27.6232	27.4105	27.7535	28.373	27.8772
ANKH1_HUMAN	Ankyrin repeat and KH domain-containing protein 1	ANKHD1	269458	52	27.5	35	1.48163	0.000159769	-0.19034	0.449523	1.67197	6.33711e-05	23.7606	24.0954	23.7209	25.2901	25.3363	25.3953	25.6835	25.7494	25.16
AIP_HUMAN	AH receptor-interacting protein	AIP	37664	5	19.7	5	1.39973	0.00350462	-0.216465	0.560655	1.6162	0.00142323	21.0527	20.455	19.7497	21.5655	22.2197	21.6714	21.9755	22.3478	21.7827
HNRPM_HUMAN	Heterogeneous nuclear ribonucleoprotein M	HNRNPM	77516	51	44.66	50	0.910088	0.0319663	-0.675954	0.0925942	1.58604	0.00164833	26.8019	26.9936	26.0206	27.3212	27.9497	27.2755	27.87	28.7431	27.9612
HDAC6_HUMAN	Histone deacetylase 6	HDAC6	131419	7	8.81	7	0.932899	0.01874	-0.640933	0.0811702	1.57383	0.000920531	22.464	22.566	21.8671	23.2046	23.6057	22.8854	23.601	24.4028	23.6148
RD23B_HUMAN	UV excision repair protein RAD23 homolog B	RAD23B	43171	1	7.09	1	0.756982	1	-0.812165	0.0442846	1.56915	0.00143145	17.3187	17.9483	17.5985	18.2195	18.4197	18.4972	19.8854	18.5266	19.161
SC16A_HUMAN	Protein transport protein Sec16A	SEC16A	251894	23	15.61	23	1.45199	0.00276906	-0.108287	0.76888	1.56028	0.00176268	23.0841	23.911	22.5575	24.5243	24.6871	24.6972	24.5284	25.1953	24.5098
MMTA2_HUMAN	Multiple myeloma tumor-associated protein 2	MMTAG2	29412	3	16.35	3	1.05608	0.012976	-0.498342	0.179855	1.55442	0.00137783	19.3652	19.1116	19.2232	19.4686	20.7001	20.6997	20.5693	20.8934	20.9007
RCC2_HUMAN	Protein RCC2	RCC2	56085	20	44.83	20	1.17889	0.00189416	-0.373356	0.204671	1.55224	0.000287941	25.044	25.0976	24.6995	26.1758	26.3022	25.8998	26.0368	26.6127	26.8484
ENPL_HUMAN	Endoplasmin	HSP90B1	92469	12	20.42	10	1.05593	0.0103502	-0.495709	0.164728	1.55164	0.00103841	21.7079	22.106	21.3915	23.3266	22.4188	22.6279	23.7014	23.0037	23.1553
MPCP_HUMAN	Phosphate carrier protein, mitochondrial	SLC25A3	40095	12	25.97	11	1.22839	0.00425728	-0.286886	0.400177	1.51527	0.00114292	23.8306	23.1402	22.7926	24.7602	24.3659	24.3225	24.3934	24.78	25.1359
RBM14_HUMAN	RNA-binding protein 14	RBM14	69492	11	21.52	11	1.38391	0.000866416	-0.117393	0.689842	1.5013	0.000492907	23.0404	23.1619	22.4532	24.1752	24.5015	24.1305	24.2268	24.7886	24.1439
RBM33_HUMAN	RNA-binding protein 33	RBM33	129986	8	12.22	8	0.0777667	0.857952	1.93008	0.00130332	-1.85231	0.00170333	22.8319	22.7866	22.7744	22.883	22.3536	23.3896	21.8572	20.7716	20.2072
ARFG1_HUMAN	ADP-ribosylation factor GTPase-activating protein 1	ARFGAP1	44668	5	17.49	4	-0.475317	0.177911	1.62395	0.000722786	-2.09927	0.000111823	21.0104	21.8815	21.345	20.7092	20.6446	21.4572	19.5009	19.4512	18.987
EPB41_HUMAN	Protein 4.1	EPB41	97017	31	41.2	29	-0.036473	0.938331	2.15046	0.00109849	-2.18694	0.000981396	25.6848	25.7598	26.2438	25.6261	25.5705	26.3823	24.799	23.1156	23.2129
A8K968_HUMAN	Band 4.1-like protein 3	EPB41L3	84712	33	54.1	32	-0.720822	0.0648982	1.69648	0.000773574	-2.4173	5.68942e-05	25.8989	25.7037	26.018	25.1414	24.7732	25.5436	24.1593	23.2277	22.9818
SNR48_HUMAN	U11/U12 small nuclear ribonucleoprotein 48 kDa protein	SNRNP48	39965	3	9.73	3	1.42879	0.000865049	2.63247	8.18181e-06	-1.20368	0.00263241	18.2121	18.8446	18.426	19.5212	20.4268	19.821	17.297	17.4535	17.1211
TRIM9_HUMAN	E3 ubiquitin-protein ligase TRIM9	TRIM9	79177	9	17.18	8	0.990968	0.207239	3.15724	0.0018609	-2.16627	0.0155426	23.1376	23.1988	22.7533	24.5215	24.7173	22.8238	22.5847	20.1811	19.825
PPIH_HUMAN	Peptidyl-prolyl cis-trans isomerase H	PPIH	19208	9	57.06	9	1.30037	0.00448094	1.77035	0.000620019	-0.469978	0.208413	21.8777	21.5335	22.3121	23.1816	23.0819	23.3609	20.7239	21.944	21.6454
PDCD7_HUMAN	Programmed cell death protein 7	PDCD7	54700	1	2.89	1	0.614357	0.0184869	3.91884	1.72471e-08	-3.30448	1	19.2691	19.201	19.2111	19.8688	19.9428	19.7128	16.1648	15.8941	15.7089
TRRAP_HUMAN	Transformation/transcription domain-associated protein	TRRAP	437600	49	17.8	46	-3.03435	1.0894e-06	-1.65561	0.00014972	-1.37874	0.000566184	23.7733	24.2592	23.64	20.8475	21.1915	20.5305	22.4412	22.4051	22.69
TAF6_HUMAN	Transcription initiation factor TFIID subunit 6	TAF6	72668	13	26.29	12	-3.10508	1.34713e-06	-1.57048	0.000314921	-1.5346	0.000372038	22.439	22.8601	22.6747	19.4484	20.029	19.1812	21.0996	21.3712	20.8992
SET1A_HUMAN	Histone-lysine N-methyltransferase SETD1A	SETD1A	186034	17	14.18	16	-3.97562	5.82189e-08	-2.03225	1.79109e-05	-1.94337	2.56954e-05	22.9759	23.4347	22.9756	19.1174	19.0167	19.3252	21.1119	21.5055	20.9386
ARI3B_HUMAN	AT-rich interactive domain-containing protein 3B	ARID3B	60637	20	39.93	19	-4.13551	6.49644e-07	-1.8956	0.000347176	-2.23992	0.000100308	23.7334	23.8406	23.7175	19.6658	19.5457	19.6734	22.2159	21.6092	20.7467
UBR5_HUMAN	E3 ubiquitin-protein ligase UBR5	UBR5	309352	13	7.15	12	-3.29477	4.85028e-06	-2.10171	0.00017403	-1.19306	0.00711614	20.9763	21.6299	20.7886	17.9733	17.818	17.7192	20.4094	20.1411	19.2651
HCFC1_HUMAN	Host cell factor 1	HCFC1	208732	33	26.04	29	-3.0171	0.000192658	-2.08939	0.00240204	-0.927718	0.0978064	25.6907	25.5323	25.5594	23.0256	22.1287	22.5767	23.3858	25.5174	25.096
ZZZ3_HUMAN	ZZ-type zinc finger-containing protein 3	ZZZ3	102023	7	10.41	6	-2.12965	0.000301315	-1.59448	0.00215711	-0.53517	0.189361	22.1142	22.6327	21.7578	20.0631	20.3616	19.691	21.9912	22.0228	20.8852
SRRM2_HUMAN	Serine/arginine repetitive matrix protein 2	SRRM2	299615	20	10.1	18	-2.2945	0.000216691	-1.80801	0.00115798	-0.486488	0.241828	24.1049	24.1212	23.1672	21.4359	21.7358	21.3381	22.831	23.0306	24.0722
CSR2B_HUMAN	Cysteine-rich protein 2-binding protein	KAT14	88844	7	12.92	7	-2.25422	9.2304e-05	-1.9005	0.000329922	-0.35372	0.32628	21.6925	22.4519	21.6115	19.9573	19.2603	19.7757	21.4967	22.0444	21.1536
UBR4_HUMAN	E3 ubiquitin-protein ligase UBR4	UBR4	573841	9	2.64	9	-1.60466	0.00106962	-1.91766	0.000308404	0.312994	0.382135	20.2213	20.9301	20.1711	18.4112	19.0687	19.0286	21.0704	20.9903	20.2008
PLPHP_HUMAN	Pyridoxal phosphate homeostasis protein	PLPBP	30344	9	37.45	9	1.2309	0.00488269	-0.266802	0.444078	1.4977	0.00146108	21.6496	22.5265	21.5521	23.0038	23.6035	22.8136	23.2306	23.6739	23.3168
PIMT_HUMAN	Protein-L-isoaspartate(D-aspartate) O-methyltransferase	PCMT1	24636	13	65.64	13	1.39353	0.000137605	-0.0904959	0.693109	1.48403	8.51401e-05	23.623	23.5471	23.4805	24.7897	25.1105	24.931	24.7654	25.238	25.0992
CI114_HUMAN	Putative methyltransferase C9orf114	SPOUT1	42009	1	3.72	1	1.40339	1	-0.0772354	0.793948	1.48063	0.0005741	17.0017	17.013	16.972	17.9024	18.5631	18.7313	18.5439	18.7896	18.0951
GSH0_HUMAN	Glutamate--cysteine ligase regulatory subunit	GCLM	30727	4	21.17	4	1.33442	0.00223374	-0.0842896	0.796574	1.41871	0.00151035	20.685	20.8699	19.9102	21.7352	22.2439	21.4893	21.9009	22.0966	21.7238
LRC47_HUMAN	Leucine-rich repeat-containing protein 47	LRRC47	63473	5	10.46	5	1.32454	0.000895697	-0.0897874	0.750575	1.41433	0.000570182	20.3511	20.2023	19.7411	21.3994	21.3488	21.52	21.5871	21.084	21.8664
IDH3B_HUMAN	Isocitrate dehydrogenase [NAD] subunit beta, mitochondrial	IDH3B	42184	1	4.16	1	1.13478	0.00295324	-0.272337	0.359905	1.40712	0.00072953	19.1058	19.5434	19.0592	20.089	20.7942	20.2294	20.5263	20.4236	20.9798
FAF2_HUMAN	FAS-associated factor 2	FAF2	52623	1	2.7	1	1.03005	0.00102032	-0.376093	1	1.40615	0.000108634	18.2183	18.3508	18.0477	19.2668	19.1912	19.2489	19.8564	19.5656	19.4132
IPYR_HUMAN	Inorganic pyrophosphatase	PPA1	32660	4	22.49	4	0.608477	0.0407365	-0.767386	0.0146386	1.37586	0.000421562	20.7592	20.4158	20.5681	21.544	21.0024	21.0221	22.2256	21.6792	21.9658
HPRT_HUMAN	Hypoxanthine-guanine phosphoribosyltransferase	HPRT1	24579	9	44.04	9	1.30218	0.000346769	-0.0594129	0.80621	1.3616	0.000250684	22.9759	22.8125	22.7834	24.0711	24.3475	24.0597	23.8732	24.4551	24.3283
HNRL1_HUMAN	Heterogeneous nuclear ribonucleoprotein U-like protein 1	HNRNPUL1	95739	17	23.71	16	1.34732	8.23854e-05	-0.00755446	0.970801	1.35488	7.89036e-05	23.6449	23.6681	23.5174	24.8488	24.9317	25.0918	25.0528	24.8954	24.9468
A0A1B0GVL4_HUMAN	Protein FAM193A	FAM193A	166372	5	5.61	4	0.749946	0.0438825	-0.595775	0.0959021	1.34572	0.00226251	19.3024	19.0466	19.8878	20.362	19.7911	20.3335	21.1989	20.6839	20.3912
HPBP1_HUMAN	Hsp70-binding protein 1	HSPBP1	39303	5	15.88	5	1.20825	0.00122039	-0.118013	0.662671	1.32626	0.000648931	19.5876	19.9288	19.0849	20.9418	20.6802	20.6041	20.8851	20.943	20.7519
PRDX4_HUMAN	Peroxiredoxin-4	PRDX4	30540	9	42.8	7	1.219	0.000646577	-0.0768431	0.756529	1.29584	0.000420666	23.134	22.9806	22.5856	24.1928	24.0705	24.0938	23.9043	24.3451	24.3383
LMNB1_HUMAN	Lamin-B1	LMNB1	66408	22	41.81	21	0.850597	0.00337247	-0.440958	0.0716782	1.29156	0.000200203	24.3934	24.1728	24.1308	24.9927	25.1827	25.0734	25.4553	25.7591	25.3572
AP5B1_HUMAN	AP-5 complex subunit beta-1	AP5B1	93949	1	1.37	1	1.37748	0.000176432	0.0948341	1	1.28264	0.00029843	14.6761	14.8262	14.4176	16.0201	15.9186	16.1137	16.1648	15.8941	15.7089
DLDH_HUMAN	Dihydrolipoyl dehydrogenase, mitochondrial	DLD	54177	5	12.97	5	0.769436	0.0212959	-0.509592	0.0987476	1.27903	0.00122264	21.0735	20.7748	20.146	21.6252	21.4612	21.2162	21.8979	22.0661	21.8673
STT3A_HUMAN	Dolichyl-diphosphooligosaccharide--protein glycosyltransferase subunit STT3A	STT3A	80530	3	3.26	3	1.09893	0.00372007	-0.166936	0.571277	1.26586	0.0015426	20.0941	19.9066	19.3912	21.2197	20.9066	20.5624	20.9501	20.8854	21.3541
ERCC6_HUMAN	DNA excision repair protein ERCC-6	ERCC6	168416	1	0.74	1	1.34899	0.000319044	0.0948341	1	1.25416	0.000536582	14.4007	14.6192	14.9855	16.0201	15.9186	16.1137	16.1648	15.8941	15.7089
Q4W4Y1_HUMAN	Dopamine receptor interacting protein 4	DRIP4	96079	18	27.65	18	1.25778	0.00186117	0.00824828	0.977983	1.24953	0.00194083	22.3574	23.1737	22.3189	24.0307	23.9307	23.6619	23.5996	23.9094	24.0895
RL8_HUMAN	60S ribosomal protein L8	RPL8	28025	8	45.53	8	0.600633	0.0576079	-0.645458	0.0441519	1.24609	0.00143142	25.2433	25.6572	25.0103	25.5861	26.2761	25.8504	26.329	26.7636	26.5565
HNRL2_HUMAN	Heterogeneous nuclear ribonucleoprotein U-like protein 2	HNRNPUL2	85105	8	14.46	7	1.37453	0.000690116	0.137674	0.626936	1.23685	0.00140346	21.3327	21.0304	20.5633	22.3891	22.3361	22.3247	22.4968	22.2999	21.8402
YTHD2_HUMAN	YTH domain-containing family protein 2	YTHDF2	62334	8	17.44	8	1.4254	0.000321811	0.198112	0.456643	1.22729	0.000918341	22.5826	22.8354	22.625	23.9747	23.8575	24.4871	24.0714	24.042	23.6116
RALY_HUMAN	RNA-binding protein Raly	RALY	32463	5	16.01	5	0.928171	0.00883321	-0.28887	0.328605	1.21704	0.0017983	20.9977	21.6706	20.9423	22.0326	22.24	22.1224	22.5434	22.6779	22.0403
LRC49_HUMAN	Leucine-rich repeat-containing protein 49	LRRC49	78894	7	10.93	6	1.25396	0.000646943	0.0389008	0.878489	1.21506	0.000803648	21.6917	21.4078	20.9383	22.563	22.708	22.5286	22.4123	22.6089	22.6617
MYLK_HUMAN	Myosin light chain kinase, smooth muscle	MYLK	210715	1	0.42	1	1.01305	0.00358639	-0.199917	0.462133	1.21297	0.00114911	18.7551	18.9906	18.4387	19.54	20.0167	19.6667	19.7206	19.8458	20.2569
RBM22_HUMAN	Pre-mRNA-splicing factor RBM22	RBM22	46896	4	12.38	4	1.15305	0.00248188	-0.057607	0.840986	1.21065	0.00182528	20.0116	20.8862	20.6156	21.4887	21.7813	21.7025	21.4575	21.9529	21.7349
SAHH_HUMAN	Adenosylhomocysteinase	AHCY	47716	7	17.59	7	0.939865	0.00330947	-0.269484	0.287194	1.20935	0.000643256	22.6998	22.6358	22.1432	23.5588	23.403	23.3367	23.541	23.6566	23.9093
Q8IWP6_HUMAN	Tubulin beta chain		49753	46	84.04	11	1.14386	0.00220281	-0.0586683	0.833733	1.20253	0.00160127	26.8874	26.278	26.2268	27.4689	27.6851	27.6699	27.2915	27.8118	27.8965
RL5_HUMAN	60S ribosomal protein L5	RPL5	34363	16	34.01	16	0.605562	0.0441759	-0.582404	0.0511541	1.18797	0.0012897	25.4661	25.661	24.9306	25.8902	26.1481	25.836	26.4697	26.7724	26.3794
ANR17_HUMAN	Ankyrin repeat domain-containing protein 17	ANKRD17	274258	51	24.36	48	1.2121	0.00114793	0.0271845	0.919059	1.18491	0.00133362	25.2381	25.3674	25.1239	26.5161	26.2626	26.5869	26.7731	26.5425	25.9685
HNRDL_HUMAN	Heterogeneous nuclear ribonucleoprotein D-like	HNRNPDL	46438	6	16.67	4	1.33177	0.00073784	0.149425	0.590318	1.18234	0.00163166	20.5468	21.2327	20.4338	21.8522	22.109	22.2475	21.9022	21.804	22.0541
DDX17_HUMAN	Probable ATP-dependent RNA helicase DDX17	DDX17	80272	27	39.64	24	0.896537	0.00445537	-0.283162	0.266284	1.1797	0.000778949	25.0725	25.2762	24.6991	25.822	26.0611	25.8543	26.0728	26.4294	26.0846
PRKRA_HUMAN	Interferon-inducible double-stranded RNA-dependent protein kinase activator A	PRKRA	34404	1	3.19	1	1.98423	1	0.814954	0.0118428	1.16928	0.00144631	18.2727	18.6782	18.6744	20.4237	20.2679	20.8865	19.8402	19.8572	19.4357
A4FUJ8_HUMAN	MKL1 protein	MKL1	85046	13	29.82	12	0.640093	0.0279099	-0.526144	0.0599826	1.16624	0.000995859	22.2509	22.6476	22.3842	22.6926	23.2376	23.2728	23.7151	23.6092	23.4571
PCH2_HUMAN	Pachytene checkpoint protein 2 homolog	TRIP13	48551	4	10.42	4	1.29815	0.000788549	0.14376	0.598581	1.15439	0.00171856	19.9065	20.0746	19.7716	21.2047	21.5091	20.9334	20.9481	21.4658	20.802
PUM1_HUMAN	Pumilio homolog 1	PUM1	126473	7	8.52	7	1.30284	0.000719163	0.152416	0.573433	1.15042	0.00164945	20.6935	21.1596	20.2926	21.8787	22.0752	22.1003	21.9829	21.8786	21.7354
RL4_HUMAN	60S ribosomal protein L4	RPL4	47697	24	46.37	24	0.690751	0.0224788	-0.438302	0.115342	1.12905	0.00147665	25.9614	26.3933	25.7794	26.6378	26.9449	26.6237	27.1928	27.3958	26.9326
LRC40_HUMAN	Leucine-rich repeat-containing protein 40	LRRC40	68250	8	15.78	7	1.17048	0.00129603	0.0597472	0.820567	1.11073	0.00182101	21.0462	21.0658	20.6546	22.1108	22.4062	21.7611	21.8059	22.207	22.086
ADT2_HUMAN	ADP/ATP translocase 2	SLC25A5	32852	18	46.98	18	0.84116	0.0076109	-0.262705	0.314343	1.10387	0.00149602	25.6061	25.0212	24.8976	26.0324	25.8488	26.1671	26.2856	26.2773	26.2734
PSMF1_HUMAN	Proteasome inhibitor PI31 subunit	PSMF1	29817	1	6.27	1	0.96514	0.00369085	-0.125229	1	1.09037	0.00173379	14.8917	14.5994	15.0057	15.9135	15.4728	16.0059	16.1648	15.8941	15.7089
LPPRC_HUMAN	Leucine-rich PPR motif-containing protein, mitochondrial	LRPPRC	157905	24	21.02	22	0.835397	0.0101359	-0.242738	0.372043	1.07813	0.00234541	22.4187	22.7745	22.9897	23.4303	23.5487	23.7101	24.1805	23.579	23.6578
RL7L_HUMAN	60S ribosomal protein L7-like 1	RPL7L1	29669	1	3.92	1	0.815529	0.00884581	-0.230472	1	1.046	0.00207287	18.877	18.9169	18.428	19.4213	19.7833	19.4639	19.9437	19.8951	19.5212
ICE1_HUMAN	Little elongation complex subunit 1	ICE1	247891	1	0.57	1	1.11608	0.0012116	0.0948341	1	1.02125	0.0021505	14.6831	14.7787	15.2424	16.0201	15.9186	16.1137	16.1648	15.8941	15.7089
PIPNB_HUMAN	Phosphatidylinositol transfer protein beta isoform	PITPNB	31540	2	9.23	2	0.681341	0.0163906	-0.336972	0.180113	1.01831	0.00169963	19.1963	19.6503	19.6502	20.215	20.3026	20.0232	20.7158	20.3697	20.4663
TBC19_HUMAN	TBC1 domain family member 19	TBC1D19	60208	9	20.72	9	1.1717	0.000579963	0.154951	0.512873	1.01675	0.00151045	20.8665	21.429	20.8694	22.2232	22.2632	22.1936	22.0618	22.055	22.0984
B2R5W2_HUMAN	cDNA, FLJ92657, highly similar to Homo sapiens heterogeneous nuclear ribonucleoprotein C (C1/C2) (HNRPC), transcript variant 2, mRNA		31948	16	38.97	16	0.712179	0.0176108	-0.30377	0.248317	1.01595	0.00250926	25.4839	25.9996	25.5032	26.2725	26.4522	26.3985	26.9115	26.7422	26.3809
RBMX_HUMAN	RNA-binding motif protein, X chromosome	RBMX	42332	9	19.69	9	1.05116	0.00190404	0.0382033	0.878946	1.01295	0.00240419	24.1103	24.4131	23.9333	25.031	25.4502	25.1288	24.9833	25.0901	25.4221
ATD3A_HUMAN	ATPase family AAA domain-containing protein 3A	ATAD3A	71369	10	21.77	10	0.739529	0.0107346	-0.246876	0.313538	0.986404	0.0020436	22.2772	22.2337	22.2715	22.9073	22.8415	23.2523	23.3354	23.4556	22.9506
AT1A1_HUMAN	Sodium/potassium-transporting ATPase subunit alpha-1	ATP1A1	112896	12	15.74	12	0.545755	0.0355046	-0.411998	0.0951836	0.957753	0.00185634	22.9877	22.8668	22.4784	23.2652	23.3396	23.3655	23.8274	23.7772	23.6016
WASF2_HUMAN	Wiskott-Aldrich syndrome protein family member 2	WASF2	54284	7	19.48	7	0.364962	0.139185	-0.592297	0.0270913	0.957259	0.00208089	21.373	21.5418	21.4635	21.6496	22.0583	21.7653	22.3457	22.6624	22.242
TADBP_HUMAN	TAR DNA-binding protein 43	TARDBP	44740	3	9.42	3	1.05729	0.00087179	0.100512	0.655368	0.956774	0.00168843	21.4075	21.4917	21.1394	22.2879	22.6018	22.3207	22.1696	22.3834	22.3559
CBS_HUMAN	Cystathionine beta-synthase	CBS	60587	13	35.39	13	0.657823	0.0158521	-0.266032	0.26213	0.923855	0.00241212	23.5147	23.4568	23.3827	23.8517	24.3543	24.1217	24.1983	24.4756	24.4518
A0A024R862_HUMAN	GTPase activating protein and VPS9 domains 1, isoform CRA_b	GAPVD1	162898	45	37.33	45	-0.975824	0.00240606	0.012184	0.959767	-0.988007	0.00222642	25.7201	25.5629	25.857	24.7781	24.5897	24.8446	25.0735	24.5595	24.5429
TNIK_HUMAN	TRAF2 and NCK-interacting protein kinase	TNIK	154943	11	10.66	11	-0.453933	0.083103	0.543115	0.044532	-0.997048	0.00200757	21.8702	22.1463	21.8914	21.6858	21.2349	21.6254	20.8235	21.2034	20.8899
FLNB_HUMAN	Filamin-B	FLNB	278164	122	60.57	113	-1.4976	6.85665e-05	-0.490364	0.0506675	-1.00723	0.00121067	28.197	28.2715	28.2498	26.7345	26.6218	26.8693	27.4668	27.254	26.9758
J3KN66_HUMAN	Torsin-1A-interacting protein 1	TOR1AIP1	67822	2	4.51	2	-0.979673	0.00242524	0.0363455	1	-1.01602	0.00192834	19.1033	18.801	19.1992	18.3732	17.8323	17.959	17.9241	18.0007	18.1305
A9QQ22_HUMAN	Actin nucleation promoting factor (Fragment)	WASH	43823	8	23.41	8	-1.66538	3.34685e-05	-0.646128	0.0168066	-1.01926	0.00123655	22.3948	22.4537	22.3858	20.7371	20.9844	20.5166	21.5343	21.4481	21.1942
KINH_HUMAN	Kinesin-1 heavy chain	KIF5B	109685	39	49.43	38	-1.353	0.000123463	-0.324822	0.160463	-1.02818	0.000892212	26.0326	25.95	26.1614	24.7156	24.5771	24.7923	25.2357	24.8533	24.9705
RANB3_HUMAN	Ran-binding protein 3	RANBP3	60210	12	28.4	12	-1.20431	0.000392305	-0.158385	0.492154	-1.04592	0.00104282	24.8061	24.2964	24.4782	23.2735	23.3222	23.3721	23.5806	23.5357	23.3266
TAF3_HUMAN	Transcription initiation factor TFIID subunit 3	TAF3	103582	1	1.51	1	-1.07997	0.000747575	-0.0323898	1	-1.04758	0.000919982	16.8827	17.1547	17.2549	16.0201	15.9186	16.1137	16.2332	16.0251	15.8912
TADA1_HUMAN	Transcriptional adapter 1	TADA1	37382	2	7.76	2	-3.73021	8.25606e-08	-2.65878	1	-1.07143	0.00168365	19.6014	19.9565	19.6851	16.0201	15.9186	16.1137	18.5143	19.0664	18.448
TPPC3_HUMAN	Trafficking protein particle complex subunit 3	TRAPPC3	20274	1	4.44	1	-0.810421	0.0100039	0.264817	0.317108	-1.07524	0.00193922	19.6407	19.7508	19.572	18.7971	18.6459	19.0893	18.186	18.7007	18.8512
SLU7_HUMAN	Pre-mRNA-splicing factor SLU7	SLU7	68387	4	12.46	3	-3.43828	3.05525e-07	-2.36151	1	-1.07677	0.00250708	19.5825	18.9613	19.8234	16.0201	15.9186	16.1137	18.3019	18.4988	18.3362
VAPB_HUMAN	Vesicle-associated membrane protein-associated protein B/C	VAPB	27228	4	18.11	4	-1.28751	0.00060958	-0.201687	0.443625	-1.08582	0.00190026	22.0798	21.8089	22.0434	20.4605	20.635	20.9741	21.2477	20.676	20.751
ALG3_HUMAN	Dol-P-Man:Man(5)GlcNAc(2)-PP-Dol alpha-1,3-mannosyltransferase	ALG3	50126	1	2.28	1	-1.0145	0.00227609	0.0948341	1	-1.10933	0.00128134	17.328	17.0442	16.7237	16.0201	15.9186	16.1137	16.1648	15.8941	15.7089
COPA_HUMAN	Coatomer subunit alpha	COPA	138346	64	56.21	62	-1.40591	6.23917e-05	-0.27745	0.202751	-1.12846	0.000326471	27.9304	27.8793	27.907	26.5588	26.3205	26.6197	26.7983	26.6889	26.8442
DNJC8_HUMAN	DnaJ homolog subfamily C member 8	DNAJC8	29842	4	26.88	4	-0.665378	0.0303799	0.467109	0.105419	-1.13249	0.00177503	22.4941	22.6194	22.4372	21.7342	22.1445	21.6759	21.8093	21.1004	21.2434
A0A087X0M4_HUMAN	Kanadaptin	SLC4A1AP	82890	11	24.66	11	-0.643936	0.0364121	0.497105	0.09068	-1.14104	0.00181583	22.7484	23.0619	22.9396	21.9888	22.6786	22.1506	21.6657	21.5843	22.0768
NU133_HUMAN	Nuclear pore complex protein Nup133	NUP133	128979	11	13.93	11	-1.28191	0.000533847	-0.131579	0.605616	-1.15034	0.00112045	21.3034	21.5211	21.8733	20.0894	20.4138	20.3489	20.68	20.3281	20.2388
AKAP2_HUMAN	A-kinase anchor protein 2	AKAP2	94661	5	12.92	4	-1.74093	3.19195e-05	-0.586865	1	-1.15407	0.00069244	20.5139	20.5008	20.8534	18.8421	18.8839	18.9194	19.769	19.3894	19.2475
MSH2_HUMAN	DNA mismatch repair protein Msh2	MSH2	104743	12	16.38	11	-1.61088	4.18616e-05	-0.456811	0.0674264	-1.15407	0.000511274	22.4804	22.3771	22.2969	20.9683	20.6721	20.6813	21.3483	20.9801	21.3638
IMB1_HUMAN	Importin subunit beta-1	KPNB1	97170	47	50.8	47	-1.45669	0.000135799	-0.297249	0.231341	-1.15944	0.000708487	27.0126	27.2211	27.28	25.7117	25.6694	25.7625	26.2752	26.0944	25.6656
MYH9_HUMAN	Myosin-9	MYH9	226532	144	59.08	144	-1.42283	0.000219217	-0.254628	0.318637	-1.16821	0.000888012	28.7553	29.1634	28.6791	27.47	27.3993	27.46	27.9996	27.6624	27.4312
SEPT9_HUMAN	Septin-9	SEPTIN9	65401	22	45.39	21	-1.09575	0.00292905	0.0732555	0.793985	-1.16901	0.00195705	25.172	25.069	25.1698	23.8964	23.8485	24.3787	24.4431	23.6956	23.765
ANM9_HUMAN	Protein arginine N-methyltransferase 9	PRMT9	94501	2	3.79	2	-1.00083	0.0055265	0.173513	0.546579	-1.17434	0.00211893	18.5381	18.7308	19.0515	17.94	17.3321	18.0457	17.7265	17.7589	17.3119
WDR11_HUMAN	WD repeat-containing protein 11	WDR11	136685	17	17.57	17	-0.831442	0.00463801	0.347164	0.153993	-1.17861	0.000486939	22.7966	22.8316	22.5974	22.1637	21.6945	21.8731	21.6837	21.6058	21.4002
RPP30_HUMAN	Ribonuclease P protein subunit p30	RPP30	29321	10	49.63	10	-0.937892	0.00297119	0.242931	0.325387	-1.18082	0.000661272	22.1766	22.2898	22.3888	21.4603	21.3562	21.2251	20.7549	21.3758	21.182
CAZA2_HUMAN	F-actin-capping protein subunit alpha-2	CAPZA2	32949	8	49.3	6	-0.35775	0.183818	0.827403	0.0086961	-1.18515	0.000987272	22.4679	22.3137	22.248	22.196	21.5715	22.1888	20.9765	21.1502	21.3474
CSTF2_HUMAN	Cleavage stimulation factor subunit 2	CSTF2	60959	10	24.26	8	-1.46771	6.78582e-05	-0.274659	0.229663	-1.19305	0.000322119	22.6149	22.8385	22.764	21.0395	21.2866	21.4882	21.5658	21.5327	21.5398
DPYL2_HUMAN	Dihydropyrimidinase-related protein 2	DPYSL2	62294	19	47.2	19	-0.835689	0.013612	0.371248	0.208189	-1.20694	0.00165883	23.9183	23.515	23.7865	23.0988	22.6003	23.0137	22.6842	22.089	22.8258
RPAC1_HUMAN	DNA-directed RNA polymerases I and III subunit RPAC1	POLR1C	39250	5	18.79	5	-1.34087	0.00063011	-0.13244	0.627219	-1.20843	0.00127447	21.2263	21.2515	20.9825	19.7868	20.1633	19.4875	19.6657	19.9048	20.2644
ADRM1_HUMAN	Proteasomal ubiquitin receptor ADRM1	ADRM1	42153	5	12.29	5	-1.40719	0.00020807	-0.19767	0.425662	-1.20952	0.000617591	21.8485	21.5671	21.5073	20.2716	20.1031	20.3266	20.665	20.093	20.5364
OGA_HUMAN	Protein O-GlcNAcase	OGA	102915	8	13.32	8	-1.38362	0.000156884	-0.166558	0.476668	-1.21706	0.000401754	21.681	21.6689	21.9263	20.4487	20.1301	20.5466	20.7145	20.533	20.3776
PSDE_HUMAN	26S proteasome non-ATPase regulatory subunit 14	PSMD14	34577	10	50.97	10	-1.91096	4.17185e-05	-0.685391	0.0272781	-1.22557	0.00108975	24.1277	23.8738	24.0896	22.6212	21.7927	21.9444	22.8408	22.7213	22.8524
ZNRD2_HUMAN	Protein ZNRD2	ZNRD2	21474	2	11.56	2	-0.979346	0.00619416	0.251204	0.387344	-1.23055	0.00155667	19.9416	20.5031	20.2502	19.2306	19.3594	19.1668	18.5018	19.2283	19.2731
CI072_HUMAN	Guanine nucleotide exchange factor C9orf72	C9orf72	54328	3	7.9	3	-1.47684	0.000398638	-0.237917	1	-1.23892	0.00133209	19.4439	19.0316	19.2065	17.3471	18.2505	17.6539	17.9465	18.0679	17.9509
SMRC1_HUMAN	SWI/SNF complex subunit SMARCC1	SMARCC1	122867	22	31.04	22	-1.7695	0.000183732	-0.519629	0.109613	-1.24987	0.00203832	23.8206	24.2838	23.8674	22.2564	22.6995	21.7074	22.6177	22.9317	22.6728
RUFY3_HUMAN	Protein RUFY3	RUFY3	52965	5	13.01	4	-1.90851	7.28517e-05	-0.657974	1	-1.25054	0.00151233	20.0948	20.4145	20.7789	18.3893	18.6502	18.5231	19.5889	19.1419	18.8058
IMA3_HUMAN	Importin subunit alpha-3	KPNA4	57887	11	36.08	10	-1.59133	0.000117385	-0.336971	0.207539	-1.25436	0.000663476	23.0689	23.234	23.2191	21.6472	21.6481	21.4527	22.3217	21.8981	21.5391
TFG_HUMAN	Protein TFG	TFG	43448	5	26.5	5	-1.19313	0.0013799	0.0655823	0.80888	-1.25871	0.000966966	22.1648	21.9147	21.6476	20.8564	20.5861	20.7051	20.5619	20.326	21.063
IMA4_HUMAN	Importin subunit alpha-4	KPNA3	57811	8	24.57	6	-1.02183	0.0028266	0.258432	0.332581	-1.28026	0.000646334	21.9938	22.2066	22.072	21.1468	21.318	20.7421	20.9358	20.4687	21.027
SAC2_HUMAN	Phosphatidylinositide phosphatase SAC2	INPP5F	128407	3	3.36	3	-2.41348	3.16845e-06	-1.12999	1	-1.28349	0.00045267	20.7721	20.4801	20.2599	18.1618	18.2107	17.8991	19.446	18.9798	19.2359
NOC4L_HUMAN	Nucleolar complex protein 4 homolog	NOC4L	58468	4	13.18	4	-0.969243	0.00320749	0.322012	0.220131	-1.29126	0.000486363	20.1451	20.0657	20.3423	19.5113	19.2534	18.8807	19.0947	18.6904	18.8943
HEXI1_HUMAN	Protein HEXIM1	HEXIM1	40623	3	13.65	3	-1.5937	0.000592459	-0.300653	0.357868	-1.29305	0.00236352	19.1587	20.3787	19.6198	18.0521	18.2894	18.0346	18.4023	18.5454	18.3303
SPF45_HUMAN	Splicing factor 45	RBM17	44962	13	36.91	13	-1.09255	0.00127378	0.202038	0.41816	-1.29458	0.000396319	24.1405	24.2705	24.1783	23.0929	23.3366	22.8822	23.2248	22.8201	22.6607
SEPT7_HUMAN	Septin-7	SEPTIN7	50680	12	39.59	12	-1.41582	0.000640651	-0.117453	0.68347	-1.29836	0.00115394	24.2502	23.9637	24.1522	22.9946	22.2147	22.9093	23.1508	22.6458	22.6744
LORF1_HUMAN	LINE-1 retrotransposable element ORF1 protein	L1RE1	40056	1	3.85	1	-1.12206	0.000533161	0.183265	0.416521	-1.30533	0.000178065	19.8917	19.6581	20.0928	18.61	18.881	18.7854	18.642	18.5516	18.533
EPS15_HUMAN	Epidermal growth factor receptor substrate 15	EPS15	98656	16	26	16	-1.16208	0.00282988	0.143821	0.628498	-1.3059	0.00134904	22.5556	22.9701	22.8308	21.6057	21.6641	21.6005	21.9815	21.5155	20.9419
NUDT5_HUMAN	ADP-sugar pyrophosphatase	NUDT5	24328	10	55.71	10	-1.17581	0.00058678	0.130154	0.583125	-1.30596	0.000277249	23.3487	23.195	23.5137	22.2208	22.0019	22.3073	22.3258	21.9484	21.8653
ZN638_HUMAN	Zinc finger protein 638	ZNF638	220625	21	15.52	21	-1.03495	0.00868581	0.272798	0.403046	-1.30775	0.00222877	23.6148	24.2517	24.1091	22.7387	22.7126	23.4194	22.8658	22.9356	22.2509
INT14_HUMAN	Integrator complex subunit 14	INTS14	57471	2	5.02	2	-2.35392	6.02069e-06	-1.03882	1	-1.3151	0.000548872	18.2839	18.1811	18.6492	16.0201	15.9186	16.1137	17.4002	17.066	16.7027
APC4_HUMAN	Anaphase-promoting complex subunit 4	ANAPC4	92116	8	11.63	8	-1.2586	0.00111237	0.0743053	0.788473	-1.33291	0.000754624	21.3922	21.0791	20.8007	19.9342	19.738	19.8238	20.0473	19.9079	19.318
COPD_HUMAN	Coatomer subunit delta	ARCN1	57210	29	49.71	27	-1.54097	8.41923e-05	-0.207354	0.391116	-1.33361	0.000249939	26.2754	26.1333	26.0504	24.7258	24.308	24.8023	24.9242	24.6144	24.9197
A0A494C1L5_HUMAN	Lipopolysaccharide-responsive and beige-like anchor protein	LRBA	317789	68	30.47	67	-1.69217	0.000151294	-0.354011	0.226802	-1.33816	0.000817217	26.1735	25.9212	26.0417	24.6782	23.9788	24.4029	25.067	24.3673	24.6876
FHOD1_HUMAN	FH1/FH2 domain-containing protein 1	FHOD1	126551	23	29.3	22	-1.33342	0.00252062	0.0220882	0.94704	-1.35551	0.00227529	23.5005	23.5111	23.8774	22.3745	21.9179	22.5964	22.5715	22.6115	21.6395
URFB1_HUMAN	UHRF1-binding protein 1	UHRF1BP1	159485	1	0.49	1	-1.26941	0.000579892	0.0948341	1	-1.36425	0.000347759	16.9106	17.4757	17.4743	16.0201	15.9186	16.1137	16.1648	15.8941	15.7089
UCHL5_HUMAN	Ubiquitin carboxyl-terminal hydrolase isozyme L5	UCHL5	37607	5	16.41	4	-1.88707	0.00024652	-0.520087	0.14388	-1.36698	0.00223339	22.0419	21.7103	21.972	19.7363	19.9479	20.3787	21.2083	20.2744	20.1405
PP1A_HUMAN	Serine/threonine-protein phosphatase PP1-alpha catalytic subunit	PPP1CA	37512	20	60.3	19	-1.46311	0.000167421	-0.0930619	0.706375	-1.37004	0.000272203	26.14	25.8352	25.8541	24.6261	24.2915	24.5223	24.8637	24.2776	24.5777
PSMD3_HUMAN	26S proteasome non-ATPase regulatory subunit 3	PSMD3	60978	20	47	20	-1.62648	0.00012649	-0.245644	0.36273	-1.38083	0.000422097	25.3071	25.2289	25.314	23.9065	23.2166	23.8476	24.168	23.7966	23.743
SPTB2_HUMAN	Spectrin beta chain, non-erythrocytic 1	SPTBN1	274609	48	25.93	47	-2.21525	8.37833e-05	-0.819444	0.0348725	-1.3958	0.0021807	24.9577	25.2804	23.9804	22.7547	22.3938	22.4242	23.3198	23.3053	23.4061
NOP14_HUMAN	Nucleolar protein 14	NOP14	97668	1	2.68	1	-1.30436	0.000770789	0.0948341	1	-1.39919	0.000472759	17.046	17.1282	17.7913	16.0201	15.9186	16.1137	16.1648	15.8941	15.7089
VP35L_HUMAN	VPS35 endosomal protein-sorting factor-like	VPS35L	109563	6	8.2	5	-0.409374	0.105625	0.999122	0.00170844	-1.4085	0.000154207	19.6324	20.1682	19.767	19.3082	19.62	19.4113	18.3712	18.5086	18.4622
ML12A_HUMAN	Myosin regulatory light chain 12A	MYL12A	19794	10	56.14	9	-1.11833	0.00819434	0.294872	0.39798	-1.41321	0.00208043	22.0821	22.2805	23.0731	20.9119	21.4137	21.7552	21.1155	20.8126	21.2681
PP1B_HUMAN	Serine/threonine-protein phosphatase PP1-beta catalytic subunit	PPP1CB	37187	17	56.27	5	-1.93645	3.23498e-05	-0.520967	0.0721302	-1.41548	0.00035161	23.1173	22.8464	22.7659	21.1737	20.7714	20.9751	21.8975	21.3649	21.2207
TFP11_HUMAN	Tuftelin-interacting protein 11	TFIP11	96820	15	20.31	14	-1.31534	0.00239083	0.10462	0.748394	-1.41996	0.00146756	22.5796	23.117	23.3563	21.4862	21.5074	22.1133	21.9584	21.6511	21.1835
BIRC6_HUMAN	Baculoviral IAP repeat-containing protein 6	BIRC6	530269	34	11.1	32	-2.11784	0.000107795	-0.693599	0.0624685	-1.42424	0.00177643	23.3163	23.6257	23.2231	21.2637	21.0509	21.497	22.6812	21.6645	21.5467
PPIE_HUMAN	Peptidyl-prolyl cis-trans isomerase E	PPIE	33431	3	17.94	2	0.186699	0.577745	1.6138	1	-1.4271	0.00163741	19.3013	20.0745	19.9218	20.468	19.3919	19.9978	18.4456	18.3088	18.2619
LARP7_HUMAN	La-related protein 7	LARP7	66899	11	25.77	11	-1.20162	0.0019105	0.228639	0.433335	-1.43025	0.000597097	22.6741	22.9017	22.8743	21.6522	21.7045	21.4885	21.912	20.9014	21.3459
TBA1A_HUMAN	Tubulin alpha-1A chain	TUBA1A	50136	31	71.84	1	-0.864322	0.0030295	0.566886	0.0273603	-1.43121	9.09719e-05	19.2863	19.1046	19.4068	18.3751	18.228	18.6017	17.9603	17.8091	17.7347
DNJB1_HUMAN	DnaJ homolog subfamily B member 1	DNAJB1	38044	9	26.18	9	-1.37938	0.00183391	0.0520471	0.873632	-1.43143	0.00144371	23.441	22.6991	23.4814	21.9458	21.5758	21.9617	22.1977	21.8286	21.3009
XPO6_HUMAN	Exportin-6	XPO6	128883	2	1.78	2	-0.822332	0.0107174	0.611248	1	-1.43358	0.000330603	16.6315	16.9185	16.1208	15.6826	15.8766	15.6446	15.3065	15.0674	14.9961
CDK9_HUMAN	Cyclin-dependent kinase 9	CDK9	42778	10	30.38	8	-1.71335	1.53719e-05	-0.279107	0.209474	-1.43424	6.3484e-05	23.38	23.4144	23.3504	21.498	21.9012	21.6057	21.9355	21.9523	21.9544
H0Y4J2_HUMAN	39S ribosomal protein L37, mitochondrial (Fragment)	MRPL37	29596	2	9.09	1	-1.34609	0.00019897	0.0948341	1	-1.44092	0.000119307	17.1683	17.3648	17.5575	16.0201	15.9186	16.1137	16.1648	15.8941	15.7089
PUS7_HUMAN	Pseudouridylate synthase 7 homolog	PUS7	75035	2	3.78	2	-0.999146	0.00627644	0.445519	1	-1.44466	0.000615143	18.9912	19.253	18.4385	17.9	17.7034	18.0818	17.7869	17.3585	17.2032
COPE_HUMAN	Coatomer subunit epsilon	COPE	34482	22	77.6	20	-1.57568	0.000363983	-0.122688	0.678497	-1.45299	0.000645277	25.1597	25.1958	25.4649	23.5154	23.4782	24.0997	24.2005	23.8681	23.3928
COPB2_HUMAN	Coatomer subunit beta'	COPB2	102487	47	63.91	47	-1.68901	2.16435e-05	-0.235351	0.29652	-1.45366	7.10364e-05	27.4536	27.2279	27.2975	25.7355	25.4337	25.7427	25.9604	25.7228	25.9348
A0A0G2JNH2_HUMAN	Tight junction protein ZO-1	TJP1	187849	22	20.58	21	-1.5289	0.00059764	-0.059205	0.846997	-1.46969	0.00078507	23.7983	23.9801	23.8702	22.3266	22.3926	22.3429	23.0255	22.3717	21.8424
WDR43_HUMAN	WD repeat-containing protein 43	WDR43	74891	3	7.09	3	-0.72548	0.0298743	0.756503	1	-1.48198	0.000505431	19.0343	19.5987	19.8925	19.1087	18.5678	18.6725	18.2047	17.9691	17.9058
WASC5_HUMAN	WASH complex subunit 5	WASHC5	134286	25	29.16	24	-1.8181	0.000196761	-0.32533	0.312018	-1.49277	0.000803941	23.5628	23.3426	23.6599	21.4765	21.5845	22.05	22.5787	21.9504	21.558
BAKOR_HUMAN	Beclin 1-associated autophagy-related key regulator	ATG14	55309	2	7.11	1	-0.810447	0.0121679	0.690223	1	-1.50067	0.000255372	16.7128	16.7654	17.4392	16.1647	16.2495	16.0717	15.6957	15.4302	15.2895
UBP12_HUMAN	Ubiquitin carboxyl-terminal hydrolase 12	USP12	42858	1	2.16	1	0.305728	0.217672	1.807	1	-1.50127	0.000104817	17.3177	17.6572	17.2968	17.61	17.6761	17.9027	16.1648	15.8941	15.7089
CLCC1_HUMAN	Chloride channel CLIC-like protein 1	CLCC1	62023	2	8.53	2	-2.1339	0.000124603	-0.63061	0.0926142	-1.50329	0.00148808	19.7379	19.4025	19.3558	17.2076	17.7588	17.1281	17.4207	18.6206	17.945
HDAC1_HUMAN	Histone deacetylase 1	HDAC1	55103	12	30.5	9	-1.92175	0.000125223	-0.407379	0.210636	-1.51437	0.00070506	23.3964	23.3046	22.9192	21.7112	21.3208	20.8231	21.9083	21.8694	21.2995
SEPT5_HUMAN	Septin-5	SEPTIN5	42777	3	8.67	3	-1.70586	0.000259527	-0.183487	1	-1.52237	0.000585872	20.2539	19.4816	20.2056	18.0967	18.3198	18.407	18.7793	18.5463	18.0484
METH_HUMAN	Methionine synthase	MTR	140527	1	1.03	1	-1.01201	0.0207544	0.51306	1	-1.52507	0.00221978	16.6755	16.8167	17.1638	15.9236	15.1015	16.5948	15.549	15.3117	15.22
CC174_HUMAN	Coiled-coil domain-containing protein 174	CCDC174	53958	1	2.36	1	-0.155273	0.589258	1.37203	1	-1.5273	0.000361316	17.2828	17.1207	17.9463	17.4977	17.1278	17.2585	16.1648	15.8941	15.7089
DPYL4_HUMAN	Dihydropyrimidinase-related protein 4	DPYSL4	61878	20	53.15	20	-0.542484	0.171281	0.990683	0.0236556	-1.53317	0.00225204	24.1047	23.4349	24.2527	23.6255	22.8561	23.6832	22.9256	21.9035	22.3637
ANLN_HUMAN	Anillin	ANLN	124199	6	7.21	6	-2.37343	3.3883e-05	-0.837827	0.0260812	-1.5356	0.000860817	21.5148	20.9424	21.8183	18.7964	19.5351	18.8237	20.1422	19.8799	19.6466
TF3C4_HUMAN	General transcription factor 3C polypeptide 4	GTF3C4	91982	9	19.1	9	-1.37847	0.000329579	0.15802	0.538516	-1.53649	0.000147934	22.0263	22.3262	22.16	20.4731	21.0545	20.8495	20.6349	20.3868	20.8813
EXOC2_HUMAN	Exocyst complex component 2	EXOC2	104066	8	10.28	8	-1.45588	0.000333936	0.0830183	0.75816	-1.5389	0.00022273	21.995	21.7097	21.9499	20.0609	20.7071	20.5189	20.3422	20.6422	20.0535
MINT_HUMAN	Msx2-interacting protein	SPEN	402248	17	7.59	16	-0.906656	0.0178013	0.633344	0.0742921	-1.54	0.000816125	21.8585	22.9509	22.6881	21.5416	21.3826	21.8532	21.0406	21.1199	20.717
PKHA5_HUMAN	Pleckstrin homology domain-containing family A member 5	PLEKHA5	127464	7	8.96	7	-2.31599	0.00014593	-0.773664	0.0669285	-1.54233	0.00243213	21.2955	21.3637	21.9055	19.4162	18.4383	19.7622	20.2241	19.5905	20.1231
IFIT5_HUMAN	Interferon-induced protein with tetratricopeptide repeats 5	IFIT5	55847	13	40.04	12	-0.762751	0.0376002	0.782664	0.0338634	-1.54541	0.000788074	23.5082	23.0264	23.5739	22.6823	22.2055	22.9325	22.1955	21.9492	21.3276
ESYT1_HUMAN	Extended synaptotagmin-1	ESYT1	122856	18	22.28	18	-2.15814	9.98901e-05	-0.611549	0.0962749	-1.54659	0.00109806	23.3558	22.8985	23.4045	21.7588	20.7084	20.7171	21.7723	21.8385	21.4082
NEDD8_HUMAN	NEDD8	NEDD8	9072	1	17.28	1	-1.44607	0.000177588	0.101348	1	-1.54742	0.000106479	16.6991	16.6995	17.1619	15.6419	15.3062	15.2741	15.4946	15.2556	15.168
TAF1_HUMAN	Transcription initiation factor TFIID subunit 1	TAF1	212677	7	5.98	7	-4.23109	1.218e-07	-2.68099	1	-1.5501	0.00043599	19.6887	20.3076	20.7493	16.0201	15.9186	16.1137	18.7806	18.8179	18.4968
COPB_HUMAN	Coatomer subunit beta	COPB1	107142	61	57.5	60	-1.72201	2.39145e-05	-0.162966	0.476311	-1.55904	5.2703e-05	27.479	27.3818	27.3571	25.745	25.4065	25.9005	25.9824	25.7818	25.7767
TTC7B_HUMAN	Tetratricopeptide repeat protein 7B	TTC7B	94179	1	1.66	1	-1.08765	0.00978882	0.48236	1	-1.57001	0.00108921	16.5861	16.6082	17.1449	15.7046	15.2852	16.0865	15.7942	14.934	14.901
S23IP_HUMAN	SEC23-interacting protein	SEC23IP	111076	6	8.5	6	-1.49372	6.61547e-05	0.078581	0.724798	-1.5723	4.42633e-05	21.6293	21.5022	21.4134	20.1726	19.7445	20.1466	19.9957	19.8797	19.9526
PRS7_HUMAN	26S proteasome regulatory subunit 7	PSMC2	48634	26	61.2	25	-1.81451	7.06317e-05	-0.240579	0.387517	-1.57393	0.000207899	24.9711	24.7042	24.9279	23.2387	22.8543	23.0667	23.7617	22.9532	23.1665
NUDC1_HUMAN	NudC domain-containing protein 1	NUDCD1	66756	5	11.32	5	-1.91812	0.000191322	-0.341007	1	-1.57711	0.000775956	20.9222	20.4135	21.0488	19.0768	18.7614	18.7919	19.8116	19.1273	18.7142
GON4L_HUMAN	GON-4-like protein	GON4L	248620	1	0.49	1	-1.48525	0.000406164	0.0948341	1	-1.58009	0.000259577	17.168	18.0178	17.3223	16.0201	15.9186	16.1137	16.1648	15.8941	15.7089
ABRX2_HUMAN	BRISC complex subunit Abraxas 2	ABRAXAS2	46901	2	5.54	2	-2.06159	8.29377e-06	-0.47874	0.0673909	-1.58285	6.92883e-05	19.8033	20.0589	19.956	17.7898	17.626	18.2176	18.2628	18.3998	18.4071
CPSF4_HUMAN	Cleavage and polyadenylation specificity factor subunit 4	CPSF4	30255	5	21.93	5	-1.16491	0.0030764	0.421696	0.182101	-1.58661	0.000395814	20.2638	20.781	19.9985	19.3897	18.879	19.2798	18.5962	18.5531	19.1341
CHERP_HUMAN	Calcium homeostasis endoplasmic reticulum protein	CHERP	103702	16	26.31	15	-1.27791	0.000691802	0.31084	0.252741	-1.58875	0.000143222	23.8391	24.3483	24.2838	23.0387	22.8903	22.7085	22.7871	22.6949	22.223
PRS8_HUMAN	26S proteasome regulatory subunit 8	PSMC5	45626	19	49.01	19	-2.49048	8.96924e-06	-0.900181	0.0106609	-1.59029	0.00029802	24.2756	24.1652	24.2882	22.0043	21.3939	21.8593	23.0879	22.6484	22.2218
ZN592_HUMAN	Zinc finger protein 592	ZNF592	137528	1	0.87	1	-1.49835	0.000155494	0.0948341	1	-1.59319	9.7604e-05	17.1772	17.5991	17.7712	16.0201	15.9186	16.1137	16.1648	15.8941	15.7089
IMA5_HUMAN	Importin subunit alpha-5	KPNA1	60222	4	12.08	4	-2.64311	5.12028e-06	-1.04778	1	-1.59533	0.000274661	20.3883	20.6363	20.7592	17.7406	17.7665	18.3474	19.0559	19.3306	18.6113
SHCBP_HUMAN	SHC SH2 domain-binding protein 1	SHCBP1	75690	2	4.02	2	-1.50474	0.000315856	0.0948341	1	-1.59958	0.000201772	17.2829	17.2678	18.0159	16.0201	15.9186	16.1137	16.1648	15.8941	15.7089
RIR2_HUMAN	Ribonucleoside-diphosphate reductase subunit M2	RRM2	44878	6	20.05	6	-0.633642	0.0576269	0.966918	0.00888047	-1.60056	0.000370791	21.473	21.0761	21.338	20.3365	20.6914	20.9583	19.2137	20.088	19.7837
EIF3H_HUMAN	Eukaryotic translation initiation factor 3 subunit H	EIF3H	39930	5	24.15	5	-0.776234	0.0540681	0.828229	0.0423918	-1.60446	0.00130603	21.854	22.4879	22.5813	21.9224	21.0948	21.5772	21.2618	20.2429	20.6052
TASO2_HUMAN	Protein TASOR 2	TASOR2	268843	7	3.79	7	-2.72009	4.28832e-05	-1.1134	1	-1.60669	0.00190713	21.0841	21.6143	20.4183	17.7981	18.7632	18.3951	19.7806	19.3845	19.1315
SPTN1_HUMAN	Spectrin alpha chain, non-erythrocytic 1	SPTAN1	284539	62	35.96	58	-2.0333	0.000429806	-0.423478	0.291816	-1.60982	0.00207063	26.2882	26.3899	25.16	24.3007	23.7197	23.7177	24.6827	24.4144	23.9115
FAS_HUMAN	Fatty acid synthase	FASN	273427	137	61.05	136	-1.53352	7.54138e-05	0.0818756	0.725349	-1.6154	5.02599e-05	30.4902	30.0224	30.1342	28.798	28.4637	28.7846	28.6911	28.5585	28.5511
CLMN_HUMAN	Calmin	CLMN	111651	6	8.68	6	-2.20704	8.68313e-05	-0.591232	0.10746	-1.61581	0.00084067	20.5642	20.2834	20.9044	17.9599	18.4828	18.6883	19.5617	18.6985	18.6445
MYBB_HUMAN	Myb-related protein B	MYBL2	78764	3	6.57	3	-3.48817	7.16438e-06	-1.8649	1	-1.62327	0.00213408	18.8996	19.1391	20.4782	16.0201	15.9186	16.1137	17.7013	17.9904	17.9554
RFC3_HUMAN	Replication factor C subunit 3	RFC3	40556	6	25.56	6	-0.970337	0.0315788	0.660741	0.117748	-1.63108	0.00203775	21.7822	20.8286	21.6892	19.868	21.0017	20.5193	19.4067	20.1889	19.8112
KAPCB_HUMAN	cAMP-dependent protein kinase catalytic subunit beta	PRKACB	40623	4	16.81	2	-1.97861	0.000118018	-0.345046	0.292794	-1.63357	0.000482233	18.0121	18.1908	18.6231	16.2411	15.9823	16.6667	17.133	16.4778	16.3145
RBBP5_HUMAN	Retinoblastoma-binding protein 5	RBBP5	59153	8	22.86	8	-2.54029	1.05848e-06	-0.900846	0.00282723	-1.63945	3.98435e-05	22.2582	22.4693	22.1744	19.6232	20.0206	19.6373	20.6425	20.8025	20.5386
TASOR_HUMAN	Protein TASOR	TASOR	189032	12	10.6	11	-2.26286	5.6203e-05	-0.623032	0.083825	-1.63983	0.00061332	22.0241	22.4073	22.21	19.8084	20.4986	19.5459	21.0306	20.4949	20.1965
LAP2A_HUMAN	Lamina-associated polypeptide 2, isoform alpha	TMPO	75492	18	42.94	18	-1.81405	6.30692e-05	-0.165601	0.541678	-1.64845	0.000131599	24.8827	24.7457	25.5636	23.1917	23.3377	23.2205	23.5182	23.48	23.2485
STRN_HUMAN	Striatin	STRN	86132	11	21.54	10	-2.30595	6.42492e-05	-0.651928	0.0813995	-1.65402	0.000741156	22.6741	22.4669	22.3345	20.1078	19.6074	20.8425	20.5285	20.8406	21.1444
NSF_HUMAN	Vesicle-fusing ATPase	NSF	82594	19	31.32	19	-1.40551	0.00289094	0.26269	0.470224	-1.6682	0.000959722	24.5301	23.9014	24.2766	22.9632	22.3872	23.1412	23.1709	22.0302	22.5025
POLH_HUMAN	DNA polymerase eta	POLH	78413	7	17.53	6	-0.515876	0.062558	1.15415	1	-1.67003	6.893e-05	20.8818	20.7214	21.1286	20.5435	20.4073	20.2333	19.5834	19.1214	19.0168
IMA1_HUMAN	Importin subunit alpha-1	KPNA2	57862	16	42.53	16	-1.87439	1.81269e-05	-0.204329	0.398657	-1.67007	4.56375e-05	24.439	24.8322	24.5569	22.7083	22.6599	22.8367	22.8283	23.2364	22.7531
C19L2_HUMAN	CWF19-like protein 2	CWF19L2	103787	3	3.58	3	-1.1762	0.00811533	0.494367	1	-1.67056	0.000958238	20.6033	20.6496	20.7374	19.2941	20.2322	18.9355	19.0496	19.3258	18.6032
SFPQ_HUMAN	Splicing factor, proline- and glutamine-rich	SFPQ	76149	18	30.55	17	-2.09292	3.2949e-05	-0.418639	0.165303	-1.67428	0.000184629	25.9731	25.8834	26.1543	24.3492	23.448	23.9349	24.5978	24.2476	24.1427
SYNRG_HUMAN	Synergin gamma	SYNRG	140654	4	4.95	3	-0.75871	0.0435454	0.92837	1	-1.68708	0.00053574	20.1018	20.3314	19.951	18.6981	19.8384	19.5714	18.6288	18.574	18.1201
ESS2_HUMAN	Splicing factor ESS-2 homolog	ESS2	52568	3	12.18	2	-0.865318	0.00412854	0.828604	1	-1.69392	3.68393e-05	17.5096	17.5638	17.7989	16.6125	16.7832	16.8807	16.1834	15.9349	15.6723
EYA3_HUMAN	Eyes absent homolog 3	EYA3	62663	4	11.87	4	-0.904035	0.0526099	0.790944	0.0827963	-1.69498	0.00232721	19.2968	21.0213	20.5381	19.0997	19.4745	19.5699	18.6997	18.6684	18.4031
HTSF1_HUMAN	HIV Tat-specific factor 1	HTATSF1	85853	21	35.89	21	-1.32172	0.00601558	0.375163	0.338618	-1.69688	0.00130709	24.0104	24.2509	24.2723	22.7086	22.7495	23.1104	22.9174	22.9581	21.5675
RBBP7_HUMAN	Histone-binding protein RBBP7	RBBP7	47820	16	40.71	16	-2.00949	2.75547e-05	-0.299861	0.279128	-1.70963	9.78897e-05	25.4912	25.5874	25.0801	22.9648	23.6255	23.5399	23.8103	23.6521	23.5674
Q6ZN96_HUMAN	cDNA FLJ16308 fis, clone PUAEN2006335		63671	6	12.5	1	-1.61772	0.00302739	0.0948341	1	-1.71255	0.00212706	18.1524	18.1563	16.5968	16.0201	15.9186	16.1137	16.1648	15.8941	15.7089
RBBP4_HUMAN	Histone-binding protein RBBP4	RBBP4	47656	14	52.47	9	-2.13405	4.6509e-06	-0.416987	0.0935853	-1.71706	2.76492e-05	24.5109	24.6304	24.2321	22.2893	22.428	22.254	22.5064	22.8364	22.8795
CHD4_HUMAN	Chromodomain-helicase-DNA-binding protein 4	CHD4	218005	55	33.16	53	-2.73576	9.76749e-07	-1.01727	0.00198396	-1.71849	4.58159e-05	25.8374	26.1829	26.0133	23.4773	23.2917	23.0572	24.5434	24.2985	24.0362
MTA2_HUMAN	Metastasis-associated protein MTA2	MTA2	75023	14	25.3	14	-2.92486	5.05676e-06	-1.20624	0.00346821	-1.71862	0.000330211	24.3312	24.7441	24.2046	21.1051	21.8397	21.5606	22.7456	23.119	22.2595
CCAR1_HUMAN	Cell division cycle and apoptosis regulator protein 1	CCAR1	132821	8	11.04	5	-1.98466	2.98317e-05	-0.264424	0.33525	-1.72024	9.15702e-05	21.5877	21.7232	21.6319	19.8811	19.7163	19.3914	20.363	19.7828	19.6363
TTC33_HUMAN	Tetratricopeptide repeat protein 33	TTC33	29411	1	4.96	1	-1.54039	0.000262379	0.194516	1	-1.73491	0.000107808	17.7543	17.3512	17.6463	16.3552	15.6357	16.1397	16.1005	15.8482	15.5984
PP6R1_HUMAN	Serine/threonine-protein phosphatase 6 regulatory subunit 1	PPP6R1	96724	5	11.35	5	-1.74258	2.5897e-05	-0.00217316	0.992476	-1.74041	2.61577e-05	20.533	20.5163	20.7464	18.8521	18.8164	18.8995	18.8438	19.1447	18.586
A0A804HKE7_HUMAN	Microtubule-associated protein	MAP4	245372	65	26.44	62	-1.78656	0.000489957	-0.0422649	0.90342	-1.74429	0.00057967	26.9465	27.2354	27.6845	25.408	25.2724	25.8263	26.0988	25.5593	24.9754
RNH2A_HUMAN	Ribonuclease H2 subunit A	RNASEH2A	33395	4	16.39	4	-1.72356	0.000539285	0.025235	0.940931	-1.7488	0.000486827	20.9827	20.5001	20.9656	18.8558	19.191	19.2308	19.6403	19.1544	18.4073
DDX42_HUMAN	ATP-dependent RNA helicase DDX42	DDX42	102975	23	35.29	23	-1.27048	0.00398367	0.478943	0.183127	-1.74942	0.000497544	24.7502	24.9246	25.3024	23.7756	23.582	23.8081	23.8309	23.3419	22.556
CCNT1_HUMAN	Cyclin-T1	CCNT1	80685	6	14.33	6	-2.90395	9.26013e-06	-1.15391	0.00654987	-1.75004	0.000464223	22.0984	21.8496	22.1853	19.0168	18.6246	19.78	20.6918	20.1071	20.0842
PAXB1_HUMAN	PAX3- and PAX7-binding protein 1	PAXBP1	104804	15	20.5	15	-1.81999	4.55173e-05	-0.0692344	0.789145	-1.75076	6.17008e-05	22.6604	23.1287	23.2912	21.2852	21.154	21.1812	21.3719	21.4845	20.9716
PSMD6_HUMAN	26S proteasome non-ATPase regulatory subunit 6	PSMD6	45531	20	63.5	19	-2.08712	0.000697369	-0.332976	0.444126	-1.75414	0.00219582	24.5306	24.4374	24.8494	22.8578	21.8642	22.834	23.4289	23.1283	21.9977
ANS1A_HUMAN	Ankyrin repeat and SAM domain-containing protein 1A	ANKS1A	123108	13	13.49	13	-1.42046	0.00520591	0.336196	0.409844	-1.75665	0.00141339	23.0024	22.906	23.2678	21.5326	21.7407	21.6416	22.1645	21.3007	20.4411
PSD11_HUMAN	26S proteasome non-ATPase regulatory subunit 11	PSMD11	47464	17	50.71	17	-1.94257	0.000104375	-0.179349	0.562692	-1.76322	0.000216253	24.9764	25.0465	25.2963	23.3208	22.972	23.1987	23.8983	23.333	22.7983
A0A0A0MRA8_HUMAN	Band 4.1-like protein 3	EPB41L3	102288	30	44.99	2	-0.506789	0.0540704	1.25711	0.000371831	-1.7639	2.81173e-05	22.0919	22.154	22.1908	21.4023	21.7465	21.7675	20.6221	20.1058	20.4171
PRP4B_HUMAN	Serine/threonine-protein kinase PRP4 homolog	PRPF4B	116987	2	2.48	2	-0.321691	0.465911	1.44577	0.007485	-1.76747	0.0023064	18.1517	18.165	18.2361	18.3964	17.4851	17.7061	17.4126	15.8661	15.9716
RTF1_HUMAN	RNA polymerase-associated protein RTF1 homolog	RTF1	80313	6	9.72	5	-2.94379	2.2135e-05	-1.17128	0.011496	-1.77251	0.000977273	21.5003	21.0754	22.0189	19.2783	18.2409	18.2441	20.1507	19.5465	19.5799
RAB3I_HUMAN	Rab-3A-interacting protein	RAB3IP	53021	2	7.14	2	-1.67816	0.000118721	0.0948341	1	-1.773	7.78861e-05	17.3862	17.5515	18.1491	16.0201	15.9186	16.1137	16.1648	15.8941	15.7089
ATG4C_HUMAN	Cysteine protease ATG4C	ATG4C	52497	3	9.39	3	-0.0429454	0.876881	1.7302	1	-1.77314	9.58785e-05	20.1601	20.1543	20.3319	19.709	20.3938	20.4147	18.63	18.5753	18.1215
UBE4A_HUMAN	Ubiquitin conjugation factor E4 A	UBE4A	122561	3	3.94	3	-1.06169	0.0134375	0.712379	0.0700796	-1.77406	0.000612759	19.6382	19.3169	19.4495	18.9986	18.5788	17.6422	17.9876	17.6143	17.4806
PSMD1_HUMAN	26S proteasome non-ATPase regulatory subunit 1	PSMD1	105836	36	47.43	36	-2.06355	1.73249e-05	-0.288163	0.283096	-1.77538	5.74939e-05	25.3674	25.1768	25.3009	23.5373	22.8365	23.2807	23.5354	23.2609	23.7226
THOC2_HUMAN	THO complex subunit 2	THOC2	182775	24	16.82	24	-2.27124	2.6973e-05	-0.494755	0.125972	-1.77648	0.000181187	23.6139	24.1258	23.9592	21.5736	22.0381	21.2735	22.5328	21.9284	21.9083
MAGI1_HUMAN	Membrane-associated guanylate kinase, WW and PDZ domain-containing protein 1	MAGI1	164581	2	2.88	2	-1.6869	6.04142e-05	0.0948341	1	-1.78174	3.92904e-05	17.6916	17.4117	18.0098	16.0201	15.9186	16.1137	16.1648	15.8941	15.7089
UBN2_HUMAN	Ubinuclein-2	UBN2	146089	1	1.11	1	-2.01584	0.000315505	-0.230702	0.536775	-1.78514	0.00074424	17.6917	18.1564	18.312	15.9531	16.2158	15.9438	17.0129	16.1994	15.5924
PASK_HUMAN	PAS domain-containing serine/threonine-protein kinase	PASK	142929	9	10.2	9	-1.43804	0.0020626	0.356731	0.318264	-1.79477	0.000465798	21.6847	21.7851	21.224	20.0664	19.6973	20.616	20.2672	19.3101	19.7322
S4R3H4_HUMAN	Apoptotic chromatin condensation inducer in the nucleus	ACIN1	145442	19	25.72	17	-2.1009	3.44164e-05	-0.299606	0.312329	-1.8013	0.000114138	24.134	24.6163	24.4108	22.3761	21.9342	22.5481	22.9357	22.6069	22.2147
RBGPR_HUMAN	Rab3 GTPase-activating protein non-catalytic subunit	RAB3GAP2	155985	17	13.85	17	-1.50141	0.00508359	0.302245	0.479219	-1.80366	0.0016611	22.9811	22.5634	23.1289	21.7171	20.5044	21.9477	21.5702	20.6502	21.042
CHD8_HUMAN	Chromodomain-helicase-DNA-binding protein 8	CHD8	290519	38	21.93	36	-3.4958	6.49414e-07	-1.68996	1	-1.80584	0.000143704	24.5746	24.8717	24.8572	21.2781	20.9346	21.6034	23.0144	23.3644	22.5072
A0A024RAC6_HUMAN	Elongin-A	TCEB3	87230	8	16.06	7	-1.55513	0.00350702	0.253345	0.540377	-1.80847	0.00135934	22.1942	22.7874	23.2077	21.2639	21.476	20.7841	21.0763	21.5029	20.1847
PRS4_HUMAN	26S proteasome regulatory subunit 4	PSMC1	49185	21	45.23	21	-2.13202	1.6404e-05	-0.31694	0.252198	-1.81508	5.92312e-05	24.5387	24.5865	24.6624	22.4929	22.4879	22.4107	23.234	22.7826	22.3258
ZC11A_HUMAN	Zinc finger CCCH domain-containing protein 11A	ZC3H11A	89131	11	19.51	11	-1.88541	0.000672255	-0.0581019	0.879948	-1.8273	0.000833404	22.5059	23.2643	23.0139	20.9838	20.7928	21.3512	21.9	20.6808	20.7214
KANL3_HUMAN	KAT8 regulatory NSL complex subunit 3	KANSL3	95992	4	8.85	3	-3.17529	4.62272e-06	-1.34621	1	-1.82908	0.000352679	19.9145	18.7848	18.879	16.0201	15.9186	16.1137	17.4078	17.656	17.0273
RPP29_HUMAN	Ribonuclease P protein subunit p29	POP4	25425	3	11.82	3	-0.902165	0.0269867	0.929113	1	-1.83128	0.000447013	19.4407	18.8534	19.817	18.5743	18.3958	18.4346	17.4468	18.1375	17.033
STAG2_HUMAN	Cohesin subunit SA-2	STAG2	141326	10	10.72	10	-2.40649	0.000382197	-0.559568	0.235594	-1.84692	0.00227096	21.841	22.0623	22.4719	20.3309	19.619	19.2057	21.1967	19.9643	19.6734
PALD_HUMAN	Paladin	PALD1	96754	13	23.6	12	-1.02819	0.040558	0.820772	0.0889206	-1.84896	0.00196429	22.2351	21.4183	22.2612	21.3132	20.169	21.3479	20.769	19.625	19.9737
PRS10_HUMAN	26S proteasome regulatory subunit 10B	PSMC6	44173	18	42.67	17	-2.23281	0.00015854	-0.383338	0.317712	-1.84948	0.000619845	23.8211	23.7666	23.8028	21.9192	21.2912	21.4817	22.6905	21.941	21.2106
MORC3_HUMAN	MORC family CW-type zinc finger protein 3	MORC3	107113	2	4.37	2	-1.76219	0.00123458	0.0948341	1	-1.85702	0.000868833	18.7304	17.191	17.4175	16.0201	15.9186	16.1137	16.1648	15.8941	15.7089
SF3A2_HUMAN	Splicing factor 3A subunit 2	SF3A2	49256	6	16.59	6	-1.25873	0.0121728	0.60626	0.167003	-1.86499	0.0012133	22.1248	22.353	22.2838	21.7036	20.9212	20.3606	21.0975	20.1827	19.8865
RFC5_HUMAN	Replication factor C subunit 5	RFC5	38497	6	22.65	6	-2.20943	5.8531e-05	-0.342379	0.305141	-1.86705	0.000211015	21.0763	20.7722	21.1381	18.266	19.4213	18.671	19.2543	19.2598	18.8713
PSMD2_HUMAN	26S proteasome non-ATPase regulatory subunit 2	PSMD2	100200	33	41.52	33	-2.1392	5.42783e-06	-0.268952	0.266965	-1.87025	1.64208e-05	25.9531	25.7223	25.7941	23.8169	23.4294	23.8055	24.1798	23.7675	23.9115
BRCC3_HUMAN	Lys-63-specific deubiquitinase BRCC36	BRCC3	36072	6	25.32	6	-2.287	4.78322e-05	-0.401141	1	-1.88586	0.000209071	21.7246	21.1226	21.2168	19.5994	18.4539	19.1497	19.5238	19.4993	19.3833
SNF5_HUMAN	SWI/SNF-related matrix-associated actin-dependent regulator of chromatin subfamily B member 1	SMARCB1	44141	6	24.16	5	-2.10279	3.01786e-05	-0.215314	0.454776	-1.88747	7.06871e-05	21.3566	21.612	21.1988	19.5053	19.3861	18.9677	19.1227	19.4866	19.8956
PRS6A_HUMAN	26S proteasome regulatory subunit 6A	PSMC3	49204	26	55.81	25	-1.98619	3.04894e-05	-0.0946754	0.724905	-1.89151	4.49303e-05	24.3627	24.4034	24.6144	22.6324	22.3008	22.4887	22.9666	22.6001	22.1392
TLE1_HUMAN	Transducin-like enhancer protein 1	TLE1	83201	5	8.57	4	-1.35859	0.0122172	0.537502	0.248564	-1.89609	0.00179948	21.2535	19.7456	20.1991	18.7734	19.1735	19.1755	18.1583	18.1178	19.2339
MCM6_HUMAN	DNA replication licensing factor MCM6	MCM6	92889	11	19.61	11	-1.99334	0.000307385	-0.0933176	0.798025	-1.90002	0.000433817	22.25	21.9131	22.3095	20.4742	20.2262	19.7922	20.7577	19.4998	20.515
NR2C1_HUMAN	Nuclear receptor subfamily 2 group C member 1	NR2C1	67315	1	2.82	1	-1.80876	6.48797e-05	0.0948341	1	-1.90359	4.34558e-05	18.1916	17.4035	17.8836	16.0201	15.9186	16.1137	16.1648	15.8941	15.7089
GPT11_HUMAN	G patch domain-containing protein 11	GPATCH11	33277	2	5.61	2	-1.2922	0.00401633	0.61591	0.10184	-1.90811	0.000304725	19.0861	19.6005	19.3366	17.5196	18.4762	18.1508	17.9748	17.2787	17.0454
NJMU_HUMAN	Protein Njmu-R1	C17orf75	44622	9	25.76	9	-0.954708	0.0294868	0.967157	0.0278961	-1.92187	0.0005483	21.6562	21.5983	21.6622	20.7404	20.6427	20.6694	20.106	20.2795	18.7656
CTR9_HUMAN	RNA polymerase-associated protein CTR9 homolog	CTR9	133502	16	16.37	16	-2.98173	3.18588e-05	-1.05443	0.0250142	-1.9273	0.000822107	23.3218	23.6296	23.5314	20.4838	21.0452	20.0086	22.2959	21.5493	20.8558
MED6_HUMAN	Mediator of RNA polymerase II transcription subunit 6	MED6	28425	2	4.47	2	-3.22084	2.60068e-07	-1.27561	1	-1.94523	1.84674e-05	19.0076	19.6334	19.0739	16.0201	15.9186	16.1137	17.1629	17.28	17.4363
DCAF1_HUMAN	DDB1- and CUL4-associated factor 1	DCAF1	169007	4	2.32	4	-2.7379	2.75662e-05	-0.791915	1	-1.94599	0.000372475	19.4412	19.4915	18.424	16.4523	16.0461	16.6446	17.5435	17.223	16.7522
TIF1B_HUMAN	Transcription intermediary factor 1-beta	TRIM28	88550	36	59.88	33	-2.22349	4.4207e-06	-0.274747	0.263744	-1.94875	1.31738e-05	26.0437	26.1658	26.0883	23.9784	23.8424	23.8065	24.3593	24.3139	23.7783
TLK2_HUMAN	Serine/threonine-protein kinase tousled-like 2	TLK2	87661	5	8.81	5	-2.02033	2.34195e-05	-0.0697985	1	-1.95053	3.10452e-05	20.2536	20.6243	21.0521	18.6364	18.7297	18.5029	18.7755	18.8112	18.4917
COG2_HUMAN	Conserved oligomeric Golgi complex subunit 2	COG2	83208	4	9.76	4	-3.24206	1.99368e-06	-1.2897	1	-1.95235	0.000121318	18.899	18.9785	19.9011	16.0201	15.9186	16.1137	17.612	17.0944	17.215
CSN4_HUMAN	COP9 signalosome complex subunit 4	COPS4	46269	10	38.18	10	-2.11974	0.000919629	-0.166863	0.71336	-1.95287	0.00158263	22.1031	21.9863	22.4786	20.2837	19.5899	20.3352	21.123	20.2923	19.2941
RPR1B_HUMAN	Regulation of nuclear pre-mRNA domain-containing protein 1B	RPRD1B	36900	5	19.33	5	-2.14659	0.000421739	-0.187942	0.648297	-1.95865	0.000799581	21.1204	21.1762	21.2321	19.8665	18.9813	18.2412	19.6554	18.8268	19.1705
PSD12_HUMAN	26S proteasome non-ATPase regulatory subunit 12	PSMD12	52904	22	48.46	22	-1.97234	3.48501e-05	-0.0126439	0.96275	-1.9597	3.66778e-05	24.4987	24.5375	24.7943	22.6807	22.2576	22.9751	22.8137	22.3428	22.795
PRS6B_HUMAN	26S proteasome regulatory subunit 6B	PSMC4	47366	18	49.52	18	-2.25613	7.59221e-06	-0.296018	0.265941	-1.96011	2.39497e-05	25.0016	24.7388	24.951	22.9246	22.38	22.6184	23.105	22.6	23.106
TNG6_HUMAN	Transport and Golgi organization protein 6 homolog	TANGO6	120748	10	14.99	10	-1.71095	0.00333596	0.251387	0.576965	-1.96234	0.00140932	21.3007	21.2677	21.811	19.4861	19.6881	20.0723	20.47	18.6198	19.4026
PSMD4_HUMAN	26S proteasome non-ATPase regulatory subunit 4	PSMD4	40737	12	39.52	12	-2.70162	0.000242827	-0.738174	0.146232	-1.96345	0.00215989	23.8984	23.7762	24.026	21.097	20.3681	22.1306	22.6886	21.6347	21.4869
A0A0A0MRM8_HUMAN	Unconventional myosin-VI	MYO6	145016	34	36.15	33	-2.18824	0.000987299	-0.223389	0.638186	-1.96485	0.00199611	24.6376	24.72	23.9173	22.5597	21.4636	22.6868	23.2977	21.8939	22.1887
LRCH3_HUMAN	DISP complex protein LRCH3	LRCH3	86083	4	5.92	4	-1.12182	0.0198511	0.851995	0.0605831	-1.97382	0.000752023	20.3574	20.4445	19.741	19.5185	18.579	19.0801	18.4617	18.7274	17.4324
RB3GP_HUMAN	Rab3 GTPase-activating protein catalytic subunit	RAB3GAP1	110524	10	16.11	9	-2.27916	0.000727498	-0.300671	0.527192	-1.97848	0.00186015	21.9514	21.1488	21.8686	20.2092	18.7637	19.1584	20.3186	19.008	19.7067
PSPC1_HUMAN	Paraspeckle component 1	PSPC1	58744	8	18.55	8	-2.07067	2.7172e-05	-0.0919927	0.739233	-1.97868	3.90335e-05	23.2681	23.1166	23.4478	21.6498	20.8467	21.1241	21.5517	21.1267	21.2182
ZMYM4_HUMAN	Zinc finger MYM-type protein 4	ZMYM4	172788	7	5.62	7	-2.81552	2.18013e-05	-0.83589	0.0424591	-1.97963	0.000326302	21.4721	21.869	21.5946	19.2145	18.3518	18.9229	20.3548	19.1713	19.4707
AP4E1_HUMAN	AP-4 complex subunit epsilon-1	AP4E1	127287	2	1.85	2	0.168265	0.638644	2.15039	1	-1.98213	0.000272874	17.9361	17.2383	18.5398	18.2301	18.2737	17.7153	16.1648	15.8941	15.7089
MSH3_HUMAN	DNA mismatch repair protein Msh3	MSH3	127412	4	5.54	3	-1.88956	0.00031818	0.0948341	1	-1.9844	0.000222409	17.6561	17.3834	18.6816	16.0201	15.9186	16.1137	16.1648	15.8941	15.7089
AKAP1_HUMAN	A-kinase anchor protein 1, mitochondrial	AKAP1	97342	13	21.59	10	-1.84867	0.00201208	0.139185	0.754952	-1.98786	0.00125795	22.1295	21.9498	22.306	20.775	19.4988	20.5655	20.7523	19.3327	20.3367
RBM12_HUMAN	RNA-binding protein 12	RBM12	97395	3	3.86	3	-1.41399	0.00206624	0.575005	1	-1.989	0.000195862	19.778	20.1711	20.4094	19.3329	18.5149	18.2686	18.487	17.9306	17.9739
UTRN_HUMAN	Utrophin	UTRN	394466	39	16.17	37	-3.33398	3.26631e-05	-1.33838	0.014029	-1.9956	0.0014028	24.0614	24.4866	24.1633	21.2756	21.4109	20.0229	22.9048	22.2583	21.5615
ULA1_HUMAN	NEDD8-activating enzyme E1 regulatory subunit	NAE1	60246	4	12.92	4	-2.01026	0.00013288	-0.00927283	0.977433	-2.00099	0.000137606	20.924	20.4576	20.8608	19.3428	18.6198	18.249	19.0468	18.5121	18.6806
OSB11_HUMAN	Oxysterol-binding protein-related protein 11	OSBPL11	83643	9	21.55	9	-1.90603	0.00162059	0.108969	0.806133	-2.015	0.00112521	21.9963	21.769	21.8919	21.0965	19.2958	19.5468	19.8469	20.1277	19.6377
PSD13_HUMAN	26S proteasome non-ATPase regulatory subunit 13	PSMD13	42945	17	51.86	16	-2.80725	3.57671e-06	-0.788541	0.0212648	-2.01871	5.25731e-05	24.8177	24.7347	25.0124	22.5385	21.611	21.9935	23.1294	22.6444	22.7348
INT3_HUMAN	Integrator complex subunit 3	INTS3	118070	6	10.55	6	-3.78522	3.41343e-06	-1.76302	1	-2.0222	0.000466601	20.0413	19.7199	20.655	17.1212	15.6966	16.2428	18.1628	18.0764	18.1104
AKA12_HUMAN	A-kinase anchor protein 12	AKAP12	191482	12	13.8	11	-2.85059	0.000190746	-0.819746	0.117772	-2.03085	0.00199298	21.8365	22.4844	22.1049	19.5823	19.6756	18.6162	21.0651	19.2337	20.0345
OGT1_HUMAN	UDP-N-acetylglucosamine--peptide N-acetylglucosaminyltransferase 110 kDa subunit	OGT	116925	15	19.31	14	-2.60768	0.000112111	-0.573823	0.189364	-2.03386	0.000684641	23.2497	23.4956	22.6572	20.3944	21.2384	19.9468	20.5761	21.5857	21.1393
NUDC3_HUMAN	NudC domain-containing protein 3	NUDCD3	40822	5	22.16	2	-1.93832	0.0011168	0.105703	0.804328	-2.04402	0.000780176	19.7571	19.1272	19.432	17.8908	16.8524	17.7581	18.2006	16.8462	17.1374
GWL_HUMAN	Serine/threonine-protein kinase greatwall	MASTL	97319	8	14.11	8	-2.75093	0.000154023	-0.700208	0.149704	-2.05072	0.00123453	21.334	20.8304	21.4724	18.9419	18.7204	17.7218	18.3276	19.3572	19.7999
ATG2B_HUMAN	Autophagy-related protein 2 homolog B	ATG2B	232763	29	20.6	27	-0.961988	0.0623202	1.09619	0.0383167	-2.05818	0.00135495	23.4936	23.4267	23.8635	22.786	22.0585	23.0533	22.486	21.4611	20.6621
MCRS1_HUMAN	Microspherule protein 1	MCRS1	51803	1	3.9	1	-0.229733	0.388647	1.8295	1	-2.05923	1.82861e-05	17.6801	18.2642	18.0013	17.7988	17.4981	17.9594	16.1648	15.8941	15.7089
A0A0U1RQJ2_HUMAN	Dystonin	DST	304562	13	8.11	12	-3.13397	1.40173e-05	-1.0655	0.0188402	-2.06847	0.000347786	20.6928	22.0527	21.2758	17.7618	18.1777	18.6799	19.3545	19.3927	19.0687
RBM26_HUMAN	RNA-binding protein 26	RBM26	113597	21	21.45	19	-1.35359	0.0049985	0.719486	0.0820576	-2.07308	0.00030707	24.3932	24.7733	25.1997	23.3509	23.2836	23.671	23.4582	22.5909	22.0979
UBE3D_HUMAN	E3 ubiquitin-protein ligase E3D	UBE3D	43657	4	13.37	3	0.524222	0.0984698	2.60477	1	-2.08055	4.24918e-05	19.4005	18.6557	19.6609	19.6213	19.744	19.9245	17.0348	17.1949	17.2458
TPX2_HUMAN	Targeting protein for Xklp2	TPX2	85653	7	12.32	7	-1.81755	8.12598e-05	0.280148	0.326887	-2.0977	2.62704e-05	21.4236	21.4439	21.7936	19.4185	19.8404	19.9495	19.0481	19.7367	19.5833
COPG2_HUMAN	Coatomer subunit gamma-2	COPG2	97622	41	63.26	41	-1.48912	0.0062672	0.611789	0.1803	-2.10091	0.000727677	26.202	26.4827	26.6476	25.0181	24.4628	25.384	25.2772	24.0955	23.6569
BARD1_HUMAN	BRCA1-associated RING domain protein 1	BARD1	86648	3	3.99	3	-4.2933	4.16491e-08	-2.19055	1	-2.10275	1.86341e-05	19.8183	20.6887	20.4252	16.0201	15.9186	16.1137	18.125	18.2533	18.2457
BRMS1_HUMAN	Breast cancer metastasis-suppressor 1	BRMS1	28461	2	8.94	2	-2.01181	0.000379161	0.0948341	1	-2.10665	0.000271659	18.9006	17.8106	17.3767	16.0201	15.9186	16.1137	16.1648	15.8941	15.7089
ACTY_HUMAN	Beta-centractin	ACTR1B	42293	7	31.12	3	-1.86277	0.000211994	0.250549	0.446023	-2.11331	8.16197e-05	19.9021	20.0793	19.5866	18.4127	17.6171	17.9498	18.2526	17.3766	17.5988
C9JA93_HUMAN	TBC1 domain family member 15 (Fragment)	TBC1D15	32137	6	21.94	1	-1.92465	0.000673247	0.198597	1	-2.12325	0.000336221	17.3446	17.8511	18.9419	16.1226	16.297	15.9441	16.1648	15.8941	15.7089
DEN4C_HUMAN	DENN domain-containing protein 4C	DENND4C	212711	22	14.88	22	-1.45047	0.00104764	0.67527	0.0551009	-2.12574	6.47834e-05	23.0302	22.1952	22.3066	21.3899	20.6576	21.1331	20.4806	20.5544	20.1198
MTA1_HUMAN	Metastasis-associated protein MTA1	MTA1	80786	15	26.29	12	-2.56193	1.50279e-05	-0.434446	0.191851	-2.12748	6.61227e-05	23.0744	23.4044	23.2284	20.4312	21.0955	20.4948	21.6377	21.0175	20.6696
E41L2_HUMAN	Band 4.1-like protein 2	EPB41L2	112588	29	41.09	28	-1.81631	0.000220649	0.312208	0.337495	-2.12851	6.62031e-05	25.4156	25.2768	25.4257	23.6784	23.2342	23.7567	23.8257	22.7024	23.2045
WRIP1_HUMAN	ATPase WRNIP1	WRNIP1	72133	16	26.77	16	-3.18936	1.30716e-05	-1.05869	0.0202365	-2.13068	0.000299488	24.1631	23.8254	24.1435	20.9853	20.0787	21.4999	22.3219	21.9249	21.4932
SCAF4_HUMAN	SR-related and CTD-associated factor 4	SCAF4	125869	3	4.18	3	-1.33468	0.0127322	0.80505	0.0948004	-2.13973	0.000757273	20.3285	20.4468	20.957	19.381	18.9045	19.4428	19.4794	18.0438	17.79
E9PPR5_HUMAN	Nuclear autoantigenic sperm protein (Fragment)	NASP	34221	12	56.33	1	-2.05621	0.000326227	0.0948341	1	-2.15104	0.000234759	17.2188	18.2365	18.7658	16.0201	15.9186	16.1137	16.1648	15.8941	15.7089
UBP47_HUMAN	Ubiquitin carboxyl-terminal hydrolase 47	USP47	157311	5	5.38	3	-1.22009	0.00406946	0.933449	1	-2.15354	8.1308e-05	18.7731	18.8502	19.0554	18.3268	17.4603	17.2313	16.9712	16.8666	16.3803
P66A_HUMAN	Transcriptional repressor p66-alpha	GATAD2A	68063	13	30.65	12	-2.66262	1.94846e-05	-0.504252	0.161255	-2.15837	0.000101959	23.3597	23.7612	23.1584	20.2832	21.2641	20.7442	21.723	20.9392	21.142
CD11A_HUMAN	Cyclin-dependent kinase 11A	CDK11A	91362	11	11.11	10	-3.12099	6.82612e-05	-0.952636	0.0649013	-2.16835	0.000970883	22.5878	22.6525	22.8944	20.266	18.6026	19.9032	21.1439	19.9263	20.5595
RPP38_HUMAN	Ribonuclease P protein subunit p38	RPP38	31834	8	32.51	8	-3.36315	5.41434e-05	-1.1925	0.0329457	-2.17065	0.00130133	21.4916	21.797	21.7096	18.2259	18.1405	18.5423	19.9946	18.2268	20.2648
MYH10_HUMAN	Myosin-10	MYH10	228999	131	56.88	113	-2.94913	6.44318e-05	-0.760913	0.107163	-2.18821	0.000587731	28.336	28.5547	27.1693	25.6139	25.0799	24.5188	25.6159	25.6189	26.2606
VANG2_HUMAN	Vang-like protein 2	VANGL2	59714	2	4.03	2	-2.09402	0.001104	0.0948341	1	-2.18886	0.000818828	18.6003	18.8036	16.9305	16.0201	15.9186	16.1137	16.1648	15.8941	15.7089
MFAP1_HUMAN	Microfibrillar-associated protein 1	MFAP1	51958	2	10.25	2	-2.10273	3.00794e-05	0.0948341	1	-2.19757	2.11042e-05	18.6071	17.6968	18.0567	16.0201	15.9186	16.1137	16.1648	15.8941	15.7089
ASH2L_HUMAN	Set1/Ash2 histone methyltransferase complex subunit ASH2	ASH2L	68723	8	18.63	8	-3.31023	9.91945e-05	-1.11001	0.055308	-2.20022	0.00178589	22.4415	22.6526	22.2699	19.9031	19.4515	18.0787	20.6371	19.3924	20.7339
MTA70_HUMAN	N6-adenosine-methyltransferase catalytic subunit	METTL3	64474	7	23.1	7	-3.0931	1.18233e-06	-0.890412	0.00995644	-2.20269	2.00955e-05	22.0306	21.9046	22.1427	19.3922	18.4563	18.95	19.891	19.967	19.6118
CPSF5_HUMAN	Cleavage and polyadenylation specificity factor subunit 5	NUDT21	26227	12	60.79	12	-2.00735	2.59254e-05	0.19767	0.463516	-2.20502	1.21017e-05	25.1948	24.571	25.2436	23.0623	22.7583	23.1668	22.8795	22.6222	22.8928
DPOD2_HUMAN	DNA polymerase delta subunit 2	POLD2	51289	8	25.59	8	-2.5232	5.73395e-05	-0.317752	0.398744	-2.20545	0.000160885	23.1283	22.6398	22.7699	20.3993	19.7938	20.7753	20.941	19.9838	20.9969
SMU1_HUMAN	WD40 repeat-containing protein SMU1	SMU1	57544	17	35.67	17	-1.64143	0.00543615	0.567468	0.241665	-2.2089	0.000846011	24.4093	23.5962	23.8065	22.957	21.4364	22.4942	22.0367	21.0266	22.1219
CXXC1_HUMAN	CXXC-type zinc finger protein 1	CXXC1	75712	9	16.62	9	-4.8322	8.16592e-08	-2.62251	1	-2.20969	5.90753e-05	22.343	23.0245	22.5702	17.175	18.0502	18.2159	20.4352	20.4262	20.4472
KIFC1_HUMAN	Kinesin-like protein KIFC1	KIFC1	73748	6	12.48	6	-2.19491	1.8742e-05	0.0158829	1	-2.21079	1.76779e-05	21.1569	21.3865	20.852	19.1579	18.6251	19.0278	19.2368	18.9424	18.5839
SMAP_HUMAN	Small acidic protein	SMAP	20333	2	21.31	1	-2.12963	8.06352e-06	0.0948341	1	-2.22447	5.61579e-06	17.8422	18.38	18.2191	16.0201	15.9186	16.1137	16.1648	15.8941	15.7089
PHC2_HUMAN	Polyhomeotic-like protein 2	PHC2	90713	2	2.8	2	-2.1306	5.62334e-06	0.0948341	1	-2.22543	3.90647e-06	18.1018	18.3782	17.9643	16.0201	15.9186	16.1137	16.1648	15.8941	15.7089
PSD10_HUMAN	26S proteasome non-ATPase regulatory subunit 10	PSMD10	24428	8	53.54	8	-2.36199	0.000109291	-0.133504	0.723058	-2.22849	0.000169623	22.3297	22.2063	23.3993	20.7054	20.3563	19.7876	20.2816	20.406	20.5623
ARI3A_HUMAN	AT-rich interactive domain-containing protein 3A	ARID3A	62889	7	12.98	6	-3.23442	0.000180484	-1.00174	0.0932705	-2.23268	0.00232028	22.2928	21.9082	21.8934	20.2268	17.8687	18.2956	19.758	20.0932	19.5452
CCNL2_HUMAN	Cyclin-L2	CCNL2	58147	3	14.42	3	-2.1379	0.000141238	0.0948341	1	-2.23273	0.000101562	17.847	17.6624	18.9567	16.0201	15.9186	16.1137	16.1648	15.8941	15.7089
ADDA_HUMAN	Alpha-adducin	ADD1	80955	19	39.62	19	-2.70494	4.93229e-06	-0.468003	0.13375	-2.23693	2.34695e-05	24.6755	24.4461	24.466	22.1503	21.7796	21.5428	22.4204	21.8002	22.6562
UBA3_HUMAN	NEDD8-activating enzyme E1 catalytic subunit	UBA3	51852	7	21.38	7	-0.913023	0.00762904	1.32581	0.000762736	-2.23883	1.4388e-05	21.2777	20.846	20.5601	19.981	19.9949	19.9688	18.319	18.6581	18.9903
PTN13_HUMAN	Tyrosine-protein phosphatase non-receptor type 13	PTPN13	276906	43	22.58	41	-2.81234	1.89014e-05	-0.567926	0.13671	-2.24442	0.000111623	24.8426	24.7694	24.223	22.157	21.1629	22.078	22.7673	22.3693	21.9651
CFDP1_HUMAN	Craniofacial development protein 1	CFDP1	33593	2	12.04	2	-3.51338	9.38388e-07	-1.26452	1	-2.24886	3.80537e-05	19.0833	19.301	20.2082	16.0201	15.9186	16.1137	17.3575	17.36	17.1284
TF2AA_HUMAN	Transcription initiation factor IIA subunit 1	GTF2A1	41514	1	2.93	1	-1.87878	0.000620823	0.371468	0.339426	-2.25025	0.000168548	19.1007	19.417	20.2684	17.6398	17.5083	18.0015	17.9212	17.1042	17.0099
BRD8_HUMAN	Bromodomain-containing protein 8	BRD8	135336	2	3.16	2	-2.16882	2.48941e-05	0.0948341	1	-2.26366	1.76196e-05	17.6506	18.4024	18.5058	16.0201	15.9186	16.1137	16.1648	15.8941	15.7089
BBX_HUMAN	HMG box transcription factor BBX	BBX	105130	6	8.18	6	-2.35579	0.00125433	-0.0921095	0.861312	-2.26368	0.0016276	20.5086	21.0532	20.8507	17.4482	19.7476	18.1494	18.8021	18.5915	18.2278
ANR11_HUMAN	Ankyrin repeat domain-containing protein 11	ANKRD11	297913	2	1.05	2	-2.17366	7.60644e-06	0.0948341	1	-2.26849	5.33338e-06	17.8561	18.3089	18.4084	16.0201	15.9186	16.1137	16.1648	15.8941	15.7089
FCHO2_HUMAN	F-BAR domain only protein 2	FCHO2	88924	2	4.94	1	-2.17555	2.76114e-06	0.0948341	1	-2.27038	1.92345e-06	18.1428	18.2084	18.2278	16.0201	15.9186	16.1137	16.1648	15.8941	15.7089
PLIN3_HUMAN	Perilipin-3	PLIN3	47075	9	32.03	9	-1.86002	0.00658008	0.412048	0.457646	-2.27207	0.00200002	22.4645	22.4387	22.7228	20.7017	20.1616	21.1826	21.5833	19.2917	19.9347
TPD54_HUMAN	Tumor protein D54	TPD52L2	22238	4	28.64	4	-2.2887	0.00141583	-0.0159202	1	-2.27278	0.0014818	21.0856	20.1021	21.1513	18.5041	18.4878	18.481	19.7303	18.1042	17.6861
LEO1_HUMAN	RNA polymerase-associated protein LEO1	LEO1	75404	2	3.45	2	-4.57793	2.12317e-07	-2.29472	1	-2.28321	7.0197e-05	20.5126	20.6184	20.6551	16.0201	15.9186	16.1137	18.6489	18.7859	17.5017
ABT1_HUMAN	Activator of basal transcription 1	ABT1	31079	1	4.04	1	-0.00562804	0.98568	2.28034	1	-2.28597	3.46877e-05	18.1128	18.1842	18.3288	18.742	17.607	18.2598	16.1648	15.8941	15.7089
BAP18_HUMAN	Chromatin complexes subunit BAP18	BAP18	17900	2	19.77	2	-2.85562	1.31147e-05	-0.554809	0.134545	-2.30082	7.34449e-05	20.9743	20.8847	21.011	17.8487	18.2435	18.2109	19.3794	18.5911	17.9971
ZBT21_HUMAN	Zinc finger and BTB domain-containing protein 21	ZBTB21	118870	9	14.92	8	-3.06009	3.04451e-05	-0.755549	1	-2.30454	0.000267986	21.8432	22.1334	22.5606	18.4776	19.8871	18.9923	20.3942	19.7377	19.4918
ANFY1_HUMAN	Rabankyrin-5	ANKFY1	128399	7	9.92	7	-1.5533	0.00105188	0.759427	0.0460778	-2.31272	5.75316e-05	21.3189	21.3605	21.2047	20.0124	19.6738	19.538	19.2544	18.2363	19.4552
GASP2_HUMAN	G-protein coupled receptor-associated sorting protein 2	GPRASP2	93773	4	8.11	3	-0.342196	0.412002	1.97635	1	-2.31854	0.000239326	17.552	18.0641	19.1074	17.7934	18.3349	17.5685	16.1648	15.8941	15.7089
ACTC_HUMAN	Actin, alpha cardiac muscle 1	ACTC1	42019	13	26.79	2	-1.98069	0.000742146	0.338319	0.41779	-2.31901	0.000241606	22.0519	22.1271	20.8335	19.8617	19.4198	19.7889	19.8586	18.8469	19.3499
FNBP4_HUMAN	Formin-binding protein 4	FNBP4	110266	5	7.18	5	-2.47696	5.95033e-06	-0.149218	0.588749	-2.32775	9.95285e-06	20.6047	20.9944	21.3979	18.3825	18.4816	18.702	18.9371	18.5185	18.5581
DPOA2_HUMAN	DNA polymerase alpha subunit B	POLA2	65948	6	17.06	6	-2.12828	0.000409507	0.21016	0.60606	-2.33844	0.000206388	22.0122	21.3176	21.6359	19.4109	20.1563	19.0136	19.7504	18.6386	19.5614
GAB1_HUMAN	GRB2-associated-binding protein 1	GAB1	76616	3	6.05	3	-3.79855	2.16173e-08	-1.4489	1	-2.34965	1.43624e-06	19.7073	19.7509	19.9898	16.0201	15.9186	16.1137	17.6689	17.3907	17.3395
PSME3_HUMAN	Proteasome activator complex subunit 3	PSME3	29506	17	53.94	16	-2.37124	1.50006e-06	-0.0180494	0.93536	-2.35319	1.60105e-06	25.9218	25.8433	25.9762	23.5519	23.6196	23.4561	23.603	23.7854	23.2934
PLAK_HUMAN	Junction plakoglobin	JUP	81745	23	44.83	23	-2.42776	2.23303e-05	-0.0742369	0.814095	-2.35353	2.8657e-05	24.6305	24.2735	23.7685	21.7553	21.9112	21.7227	22.0912	21.3585	22.1623
DOCK1_HUMAN	Dedicator of cytokinesis protein 1	DOCK1	215346	6	4.4	6	-2.05179	3.58642e-06	0.306315	1	-2.3581	1.10028e-06	20.1239	20.0515	20.316	18.2751	18.1193	17.9417	17.8396	17.7868	17.7908
CPSF7_HUMAN	Cleavage and polyadenylation specificity factor subunit 7	CPSF7	52050	8	24.42	8	-2.44679	0.00186548	-0.0807306	0.889664	-2.36606	0.00230602	23.4265	22.9184	23.2207	21.692	19.559	20.9743	21.5211	21.0503	19.896
TAF5_HUMAN	Transcription initiation factor TFIID subunit 5	TAF5	86830	14	24.75	14	-2.98197	0.000371102	-0.61381	0.287833	-2.36816	0.00178176	23.0786	23.2114	22.9784	20.4213	20.9943	18.9069	20.5597	21.5625	20.0417
T2FB_HUMAN	General transcription factor IIF subunit 2	GTF2F2	28380	2	14.86	2	-1.62179	0.0032886	0.748662	1	-2.37045	0.000257121	17.5169	17.8835	19.2449	16.5429	16.5017	16.7354	16.0961	15.8433	15.5945
CTBL1_HUMAN	Beta-catenin-like protein 1	CTNNBL1	65173	8	17.94	8	-3.11288	0.000285364	-0.731743	0.213718	-2.38114	0.00179527	22.1473	21.9064	22.8291	19.6072	18.6509	19.2861	21.1614	18.8801	19.6979
PRI1_HUMAN	DNA primase small subunit	PRIM1	49902	8	24.52	8	-2.69506	3.7702e-05	-0.306381	1	-2.38868	9.66947e-05	22.0889	21.543	22.0014	18.8266	19.0784	19.6432	20.0999	18.8439	19.5235
PAF1_HUMAN	RNA polymerase II-associated factor 1 homolog	PAF1	59976	13	31.07	13	-2.74906	2.71106e-05	-0.356802	0.341776	-2.39226	8.10062e-05	23.3242	23.1905	23.4489	20.2662	20.3729	21.0773	21.6401	20.7399	20.4068
ADNP_HUMAN	Activity-dependent neuroprotector homeobox protein	ADNP	123563	13	19.42	12	-3.88709	5.16642e-05	-1.47943	0.0236728	-2.40766	0.00163682	23.2468	23.4475	23.1282	19.7168	20.4046	18.0398	21.2875	21.043	20.269
NU153_HUMAN	Nuclear pore complex protein Nup153	NUP153	153938	33	38.92	32	-2.79589	3.7038e-06	-0.383485	0.209516	-2.4124	1.25985e-05	24.7264	24.9346	24.8427	21.667	22.3223	22.1267	22.7176	21.9358	22.6131
TYY1_HUMAN	Transcriptional repressor protein YY1	YY1	44713	1	1.93	1	-0.262747	0.39309	2.14974	1	-2.41248	1.62858e-05	18.1503	18.3317	18.5233	18.5604	17.5561	18.1006	16.1648	15.8941	15.7089
NACC1_HUMAN	Nucleus accumbens-associated protein 1	NACC1	57258	8	15.94	8	-3.17344	0.000244093	-0.759414	0.197488	-2.41403	0.00162175	22.6762	22.0331	21.5979	18.4112	20.1818	18.1937	19.0596	20.1183	19.8872
RHG35_HUMAN	Rho GTPase-activating protein 35	ARHGAP35	170514	7	6.8	5	-1.48204	0.0011198	0.942782	0.0153775	-2.42482	2.93862e-05	20.1531	20.0294	20.7313	19.0738	18.7233	18.6706	18.4313	17.7561	17.4521
CRACD_HUMAN	Capping protein-inhibiting regulator of actin dynamics	CRACD	136760	2	3.33	2	-3.44974	2.29154e-06	-1.01955	1	-2.43019	4.08043e-05	18.8679	19.2897	19.4318	15.7571	15.4338	16.0493	16.1996	16.7661	17.3331
B7Z7F3_HUMAN	Ran-binding protein 3	RANBP3	52895	12	31.58	1	-2.32839	9.24092e-05	0.118308	0.744567	-2.4467	6.29705e-05	20.5897	19.5384	19.7831	17.7887	17.0508	18.0865	17.6606	17.4597	17.4508
NBEA_HUMAN	Neurobeachin	NBEA	327822	11	3.84	3	-2.3673	0.000248428	0.0853811	1	-2.45269	0.000191206	18.5742	17.4397	19.1403	16.0201	15.9186	16.1137	16.3446	15.807	15.6446
DDHD1_HUMAN	Phospholipase DDHD1	DDHD1	100435	1	1.11	1	-0.592391	0.039034	1.86087	1	-2.45326	3.31952e-06	18.3061	18.5464	18.2751	17.4375	17.9126	18.0004	16.1648	15.8941	15.7089
MED4_HUMAN	Mediator of RNA polymerase II transcription subunit 4	MED4	29745	2	11.11	2	-2.43619	0.00107592	0.0198529	1	-2.45604	0.001019	18.3764	19.5842	19.5565	17.6216	16.3419	16.245	17.5483	16.2531	16.3475
PR14L_HUMAN	Protein PRR14L	PRR14L	237300	7	5.44	6	-4.11406	4.90046e-06	-1.64996	1	-2.4641	0.000279627	19.4348	21.0157	19.944	16.0201	15.9186	16.1137	18.3643	17.386	17.2519
DREB_HUMAN	Drebrin	DBN1	71429	16	40.22	16	-3.7145	1.38515e-05	-1.24786	0.019784	-2.46663	0.000329314	25.6477	25.8075	24.3586	21.9112	21.6178	21.1413	22.6258	22.3602	23.4279
NUMA1_HUMAN	Nuclear mitotic apparatus protein 1	NUMA1	238260	34	22.7	33	-2.47711	9.03447e-05	-0.00942422	0.980421	-2.46768	9.30299e-05	23.7986	24.4897	24.328	21.5719	22.5432	21.0699	21.8806	21.6832	21.6494
BRE1B_HUMAN	E3 ubiquitin-protein ligase BRE1B	RNF40	113678	9	12.49	8	-3.39755	2.66411e-07	-0.91068	0.00574639	-2.48687	3.86295e-06	22.4404	22.4381	22.4734	18.9402	18.9602	19.2588	20.0708	20.3008	19.5196
NGAP_HUMAN	Ras GTPase-activating protein nGAP	RASAL2	128558	2	2.19	2	-1.23934	0.0124147	1.24916	0.0119286	-2.4885	0.000144014	18.0723	18.5602	18.6008	16.2646	17.3333	17.9174	16.1648	15.8941	15.7089
PACE1_HUMAN	Protein-associating with the carboxyl-terminal domain of ezrin	SCYL3	82857	4	7.55	4	-3.37806	3.97353e-06	-0.889223	1	-2.48884	4.79411e-05	19.464	18.5992	19.3929	15.4367	15.512	16.3733	16.9271	16.6651	16.3974
MED1_HUMAN	Mediator of RNA polymerase II transcription subunit 1	MED1	168478	13	14.04	12	-2.11878	0.000182855	0.371391	0.316943	-2.49017	5.31062e-05	21.7711	21.8786	21.9629	19.6425	19.6632	19.9505	20.2074	18.7612	19.1735
B2RTQ5_HUMAN	LRRC16A protein	LRRC16A	150915	5	5.27	4	-2.53771	0.0012593	-0.0423318	0.940578	-2.49538	0.00140647	20.0921	19.9718	20.2554	17.695	16.6855	18.3256	18.7845	17.3439	16.7046
A0A5F9ZGS5_HUMAN	Ankyrin-2	ANK2	205644	11	8.82	9	-3.324	8.41298e-05	-0.810212	0.136894	-2.51379	0.000654054	22.1001	21.6712	22.2663	18.802	18.7552	18.5085	20.6438	19.5072	18.3453
PARG_HUMAN	Poly(ADP-ribose) glycohydrolase	PARG	111110	5	6.86	5	-2.28521	0.000551875	0.231234	0.612324	-2.51644	0.000276898	20.4938	20.2606	20.9387	19.2328	17.5145	18.0902	18.0008	17.6294	18.5136
RSBNL_HUMAN	Lysine-specific demethylase RSBN1L	RSBN1L	94870	4	9.57	4	-2.52631	0.000217708	-0.000942681	0.998291	-2.52537	0.000218309	18.9974	20.2908	20.5759	17.2828	17.2156	17.7867	17.8019	17.5547	16.9314
TM1L2_HUMAN	TOM1-like protein 2	TOM1L2	55556	2	6.51	2	-2.43198	0.000207713	0.0948341	1	-2.52682	0.000156155	18.8805	19.0696	17.3983	16.0201	15.9186	16.1137	16.1648	15.8941	15.7089
ABRX1_HUMAN	BRCA1-A complex subunit Abraxas 1	ABRAXAS1	46663	3	10.51	3	-2.43223	0.000217354	0.0948341	1	-2.52706	0.000163511	19.2303	18.6879	17.4308	16.0201	15.9186	16.1137	16.1648	15.8941	15.7089
TMOD3_HUMAN	Tropomodulin-3	TMOD3	39595	7	24.43	7	-2.92752	0.000134937	-0.384077	0.430318	-2.54344	0.000380398	21.4308	21.6111	20.5332	18.6818	17.2936	18.8172	18.4929	18.3121	19.1398
GCR_HUMAN	Glucocorticoid receptor	NR3C1	85659	5	8.37	4	-4.02994	1.73848e-08	-1.48441	1	-2.54553	9.73319e-07	19.9276	20.021	20.1936	16.0201	15.9186	16.1137	17.7627	17.4589	17.284
ITPI2_HUMAN	Protein ITPRID2	ITPRID2	138386	2	1.83	2	-2.46153	0.00116627	0.0948341	1	-2.55636	0.000905074	18.6892	19.6293	17.1185	16.0201	15.9186	16.1137	16.1648	15.8941	15.7089
PF21A_HUMAN	PHD finger protein 21A	PHF21A	74854	2	5.15	2	-2.46558	7.38036e-05	0.0948341	1	-2.56042	5.49997e-05	17.6006	18.8609	18.9875	16.0201	15.9186	16.1137	16.1648	15.8941	15.7089
NOL11_HUMAN	Nucleolar protein 11	NOL11	81124	7	10.57	7	-2.12783	0.000314815	0.444564	0.270875	-2.5724	7.58126e-05	21.3115	21.4735	21.583	18.8005	19.9711	19.2129	18.2446	19.4457	18.9605
BLM_HUMAN	Bloom syndrome protein	BLM	159000	8	9.39	7	-2.69331	0.000181383	-0.119847	0.793863	-2.57346	0.000253963	19.9567	20.9272	21.2382	18.5351	18.0683	17.4388	17.5925	18.7784	18.0308
DNMT1_HUMAN	DNA (cytosine-5)-methyltransferase 1	DNMT1	183165	8	6.44	8	-2.54435	0.000409673	0.0328426	0.945851	-2.57719	0.000373741	21.5908	21.3105	21.7386	19.9436	18.4778	18.5855	19.7448	18.2648	18.8988
NASP_HUMAN	Nuclear autoantigenic sperm protein	NASP	85238	26	49.49	26	-2.95396	5.87551e-06	-0.373353	0.268853	-2.58061	1.78492e-05	25.6213	25.7093	26.221	22.676	22.8517	23.162	23.8724	22.9194	23.0179
MCAF1_HUMAN	Activating transcription factor 7-interacting protein 1	ATF7IP	136394	2	2.28	2	-2.50633	2.27749e-05	0.0948341	1	-2.60116	1.68638e-05	18.8876	18.8711	17.8126	16.0201	15.9186	16.1137	16.1648	15.8941	15.7089
B3KRJ9_HUMAN	cDNA FLJ34439 fis, clone HLUNG2001146, highly similar to Splicing factor, arginine/serine-rich 12		58203	4	11.48	4	-4.56934	5.75433e-06	-1.95362	1	-2.61572	0.000444874	20.1314	18.4713	20.5749	15.4253	15.0389	15.0053	17.4745	17.0045	16.8514
WDR70_HUMAN	WD repeat-containing protein 70	WDR70	73201	9	18.96	9	-2.22414	0.00138261	0.393367	1	-2.6175	0.000454724	21.1272	21.8578	22.3389	20.6525	19.3432	18.6558	19.1818	19.1269	19.1626
YJU2_HUMAN	Splicing factor YJU2	YJU2	37086	1	4.95	1	-2.52329	1.14798e-05	0.0948341	1	-2.61813	8.4726e-06	18.4563	19.1075	18.0585	16.0201	15.9186	16.1137	16.1648	15.8941	15.7089
HS12A_HUMAN	Heat shock 70 kDa protein 12A	HSPA12A	74978	2	3.7	2	-2.49122	1.17462e-05	0.127149	0.672117	-2.61837	7.79444e-06	18.6579	18.6946	18.2705	16.1219	15.5455	16.4819	16.1648	15.8941	15.7089
THOC1_HUMAN	THO complex subunit 1	THOC1	75666	10	19.18	10	-3.27327	0.000385511	-0.654775	0.303222	-2.6185	0.0017594	22.1536	22.8292	22.6531	18.9393	20.3516	18.5252	21.0487	19.8468	18.8849
UH1BL_HUMAN	UHRF1-binding protein 1-like	UHRF1BP1L	164199	2	2.32	2	-2.53996	4.65036e-05	0.0948341	1	-2.6348	3.47889e-05	18.9033	19.0531	17.7159	16.0201	15.9186	16.1137	16.1648	15.8941	15.7089
SMRD1_HUMAN	SWI/SNF-related matrix-associated actin-dependent regulator of chromatin subfamily D member 1	SMARCD1	58233	8	14.76	7	-1.98092	0.00146128	0.656396	0.170508	-2.63731	0.000197417	20.6887	21.6063	20.8749	19.2833	19.1465	18.7973	19.1388	18.6896	17.4295
HIRA_HUMAN	Protein HIRA	HIRA	111835	3	3.93	3	-2.54503	1.88872e-06	0.0948341	1	-2.63986	1.38286e-06	18.2407	18.7743	18.6724	16.0201	15.9186	16.1137	16.1648	15.8941	15.7089
MEPCE_HUMAN	7SK snRNA methylphosphate capping enzyme	MEPCE	74355	6	18.14	6	-2.19663	0.00677332	0.44523	0.497882	-2.64186	0.00227971	20.5865	21.1772	21.7467	19.9181	19.5327	17.4696	17.8929	18.5296	19.1623
PEAK1_HUMAN	Inactive tyrosine-protein kinase PEAK1	PEAK1	193106	4	3.72	4	-2.00907	0.0105564	0.640082	0.333432	-2.64915	0.00215281	19.8969	19.8922	19.5515	18.7232	16.0103	18.58	17.2353	17.3246	16.8332
OSBL6_HUMAN	Oxysterol-binding protein-related protein 6	OSBPL6	106306	2	2.46	2	-2.74796	1.22208e-06	-0.0893642	1	-2.6586	1.6207e-06	18.5966	18.8352	18.704	16.0808	15.5764	16.2346	16.2405	16.0209	15.8985
RPC2_HUMAN	DNA-directed RNA polymerase III subunit RPC2	POLR3B	127785	3	4.32	3	-0.469974	0.219155	2.20294	1	-2.67291	3.42317e-05	18.8223	18.902	18.0212	17.4959	18.2374	18.6023	16.1623	15.9111	15.6533
CHRD1_HUMAN	Cysteine and histidine-rich domain-containing protein 1	CHORDC1	37490	2	9.04	2	-1.50264	0.000574103	1.17457	1	-2.67721	6.5993e-06	19.1093	18.4218	19.0499	17.7428	17.2053	17.125	16.4618	16.1746	15.913
CABIN_HUMAN	Calcineurin-binding protein cabin-1	CABIN1	246352	1	0.86	1	-2.59864	1.04254e-06	0.0948341	1	-2.69348	7.66166e-07	18.3806	18.6845	18.7832	16.0201	15.9186	16.1137	16.1648	15.8941	15.7089
HELLS_HUMAN	Lymphoid-specific helicase	HELLS	97074	2	3.46	2	-2.59922	1.23493e-05	0.0948341	1	-2.69405	9.19903e-06	17.9561	18.9694	18.9245	16.0201	15.9186	16.1137	16.1648	15.8941	15.7089
WDR82_HUMAN	WD repeat-containing protein 82	WDR82	35079	15	55.27	15	-2.92312	2.46432e-05	-0.227416	0.557803	-2.69571	4.6953e-05	24.9273	24.8276	24.6503	22.2642	21.163	22.2086	22.6808	21.5824	22.0549
NFRKB_HUMAN	Nuclear factor related to kappa-B-binding protein	NFRKB	139001	5	6.08	4	-3.62746	0.000281678	-0.929356	1	-2.6981	0.0021209	18.222	19.8071	20.9056	16.0201	15.9186	16.1137	17.9098	16.455	16.4756
TPD53_HUMAN	Tumor protein D53	TPD52L1	22449	1	6.86	1	-2.60992	9.60956e-07	0.0948341	1	-2.70475	7.06901e-07	18.6232	18.4285	18.8304	16.0201	15.9186	16.1137	16.1648	15.8941	15.7089
SUPT3_HUMAN	Transcription initiation protein SPT3 homolog	SUPT3H	35793	2	3.79	2	-1.85303	5.34457e-05	0.852575	1	-2.70561	2.41269e-06	17.5418	17.9935	18.0762	16.0201	15.9186	16.1137	15.5431	15.116	14.8355
RLGPB_HUMAN	Ral GTPase-activating protein subunit beta	RALGAPB	166799	11	12.78	11	-2.61485	0.000106906	0.0955538	0.817894	-2.7104	8.11549e-05	21.7289	21.8999	21.3978	19.0054	19.0187	19.1579	19.944	18.2053	18.7461
QRIC1_HUMAN	Transcriptional regulator QRICH1	QRICH1	86436	2	3.48	2	-2.16739	2.46966e-05	0.544305	0.0808084	-2.71169	3.90961e-06	18.9927	19.168	19.3306	17.3207	16.8613	16.8071	16.8135	16.5398	16.0029
NCOA6_HUMAN	Nuclear receptor coactivator 6	NCOA6	219145	7	6.06	7	-5.76084	1.3542e-09	-3.04572	1	-2.71512	1.03874e-06	21.8214	21.8129	21.7006	16.0201	15.9186	16.1137	18.8056	19.4647	18.9192
HMGX4_HUMAN	HMG domain-containing protein 4	HMGXB4	65712	3	7.99	3	-3.32103	7.33171e-05	-0.602978	0.2471	-2.71806	0.000329513	20.7202	21.1757	21.3797	18.4069	18.3759	16.5298	18.659	18.4496	18.0129
ZFY16_HUMAN	Zinc finger FYVE domain-containing protein 16	ZFYVE16	168903	10	10.72	9	-2.2513	0.00113716	0.471013	0.354274	-2.72231	0.000302625	20.779	21.0371	21.5269	18.8053	19.0576	18.7262	17.9622	17.5908	19.6231
ANK3_HUMAN	Ankyrin-3	ANK3	480410	12	4	10	-3.23045	2.31747e-05	-0.506069	0.247932	-2.72438	8.87435e-05	22.082	21.5307	22.4305	19.1737	18.3483	18.8299	19.8279	19.5753	18.4668
DMAP1_HUMAN	DNA methyltransferase 1-associated protein 1	DMAP1	52993	5	19.91	5	-3.11941	0.000479104	-0.393959	0.520595	-2.72545	0.00120823	20.4442	21.2317	20.5489	17.2662	17.9233	17.677	19.5171	16.882	17.6493
CADH2_HUMAN	Cadherin-2	CDH2	99809	3	8.28	3	-2.63336	3.01464e-06	0.0948341	1	-2.72819	2.23515e-06	18.6426	19.0504	18.2594	16.0201	15.9186	16.1137	16.1648	15.8941	15.7089
SETD2_HUMAN	Histone-lysine N-methyltransferase SETD2	SETD2	287597	13	7.76	12	-4.46936	4.75373e-06	-1.73403	0.00475781	-2.73533	0.000232421	22.1338	22.5823	22.0702	17.1329	18.1241	18.1212	20.5625	18.8098	19.208
TOPB1_HUMAN	DNA topoisomerase 2-binding protein 1	TOPBP1	170679	1	0.92	1	-2.64391	2.37117e-06	0.0948341	1	-2.73874	1.75803e-06	18.2549	18.7627	18.9664	16.0201	15.9186	16.1137	16.1648	15.8941	15.7089
RIF1_HUMAN	Telomere-associated protein RIF1	RIF1	274466	35	21.64	34	-3.43577	2.65264e-05	-0.693114	0.152038	-2.74266	0.00015315	23.6361	24.344	24.0549	20.4736	21.3939	19.8603	21.6204	21.6244	20.5623
PP1RA_HUMAN	Serine/threonine-protein phosphatase 1 regulatory subunit 10	PPP1R10	99058	22	27.45	22	-3.2613	3.73329e-07	-0.510983	0.0740933	-2.75032	1.61831e-06	24.8837	25.0271	25.1949	21.9893	21.4975	21.835	22.6374	22.2124	22.005
PDS5A_HUMAN	Sister chromatid cohesion protein PDS5 homolog A	PDS5A	150830	13	16.38	13	-2.29056	0.000168719	0.474693	0.237125	-2.76525	3.94836e-05	22.2359	22.1098	22.4134	20.2498	19.7351	19.9025	20.3979	18.9951	19.0703
PMF1_HUMAN	Polyamine-modulated factor 1	PMF1	23339	2	13.66	2	-2.6709	4.23814e-06	0.0948341	1	-2.76573	3.16096e-06	18.2176	19.1337	18.7138	16.0201	15.9186	16.1137	16.1648	15.8941	15.7089
DACH1_HUMAN	Dachshund homolog 1	DACH1	78562	5	7.39	4	-3.92747	3.28724e-07	-1.15112	0.00394146	-2.77635	6.32312e-06	22.0617	22.1498	22.1086	18.0254	18.1412	18.3711	19.9067	18.7443	19.34
TF2H4_HUMAN	General transcription factor IIH subunit 4	GTF2H4	52186	3	9.74	3	-2.69545	8.14508e-07	0.0948341	1	-2.79029	6.04565e-07	18.4579	18.8112	18.8696	16.0201	15.9186	16.1137	16.1648	15.8941	15.7089
ORC5_HUMAN	Origin recognition complex subunit 5	ORC5	50283	12	31.72	12	-3.19252	1.50293e-06	-0.39483	0.208268	-2.79769	4.58741e-06	23.3159	22.9039	23.3107	19.9562	20.0591	19.9377	20.8261	20.5075	19.8038
DPOD3_HUMAN	DNA polymerase delta subunit 3	POLD3	51400	7	19.31	7	-2.89798	3.58605e-06	-0.0982593	0.745165	-2.79972	4.78887e-06	22.8469	22.8044	23.3825	20.0325	19.8221	20.4853	20.5494	20.2334	19.8519
WDR44_HUMAN	WD repeat-containing protein 44	WDR44	101366	15	22.12	15	-2.49424	0.00452569	0.309785	0.653234	-2.80402	0.00222896	23.1667	22.6599	23.1726	21.1284	19.6826	20.7055	21.8857	19.4687	19.2328
H0Y5C6_HUMAN	Filamin-A (Fragment)	FLNA	29859	23	91.1	2	-2.71348	0.000348568	0.0948341	1	-2.80831	0.000271669	17.3971	19.438	19.3578	16.0201	15.9186	16.1137	16.1648	15.8941	15.7089
CYTSB_HUMAN	Cytospin-B	SPECC1	118585	2	2.62	2	-2.72933	2.09443e-06	0.0948341	1	-2.82417	1.56635e-06	18.9337	19.0048	18.3018	16.0201	15.9186	16.1137	16.1648	15.8941	15.7089
RCL1_HUMAN	RNA 3'-terminal phosphate cyclase-like protein	RCL1	40843	2	6.17	2	-0.0822827	0.860762	2.74323	1	-2.82551	0.000151169	19.1948	19.0774	17.9723	17.7948	19.4147	18.788	16.1648	15.8941	15.7089
CCNK_HUMAN	Cyclin-K	CCNK	64240	5	15.34	5	-3.51718	0.00017596	-0.673586	0.27445	-2.84359	0.000806296	21.3835	21.4202	21.7104	18.6448	16.594	18.7236	18.4292	19.496	18.058
CWC27_HUMAN	Spliceosome-associated protein CWC27 homolog	CWC27	53847	5	19.49	5	-4.04	1.07258e-07	-1.19465	1	-2.84534	2.22432e-06	19.9788	19.6312	20.5624	16.0201	15.9186	16.1137	17.2742	17.3393	17.0228
PP4C_HUMAN	Serine/threonine-protein phosphatase 4 catalytic subunit	PPP4C	35080	10	35.5	8	-2.58794	0.000656287	0.265808	0.61579	-2.85375	0.000328406	22.5745	22.247	21.8994	20.0436	19.7	19.2135	20.2147	18.112	19.833
MED27_HUMAN	Mediator of RNA polymerase II transcription subunit 27	MED27	35432	2	9.97	2	-2.76306	8.19572e-07	0.0948341	1	-2.85789	6.12724e-07	18.5705	19.0735	18.6976	16.0201	15.9186	16.1137	16.1648	15.8941	15.7089
ATRX_HUMAN	Transcriptional regulator ATRX	ATRX	282587	3	1.57	3	-2.23278	0.00071482	0.631779	1	-2.86455	0.000117006	18.9001	19.4769	17.8139	16.7709	16.0473	16.6744	16.4399	15.6408	15.5166
H0Y3K4_HUMAN	RNA-binding protein 33 (Fragment)	RBM33	100355	8	15.07	1	-0.123345	0.685549	2.74323	1	-2.86658	4.13067e-06	18.5806	18.8546	18.9324	19.1129	18.109	18.7757	16.1648	15.8941	15.7089
WASC3_HUMAN	WASH complex subunit 3	WASHC3	21173	2	16.49	2	-2.77229	2.31685e-06	0.0948341	1	-2.86713	1.74119e-06	18.4788	18.6239	19.2665	16.0201	15.9186	16.1137	16.1648	15.8941	15.7089
PKCB1_HUMAN	Protein kinase C-binding protein 1	ZMYND8	131692	10	11.3	10	-5.39872	2.21287e-08	-2.53073	1	-2.86799	5.30954e-06	21.514	21.0504	21.6841	16.0201	15.9186	16.1137	19.1441	18.2913	18.2091
NELFB_HUMAN	Negative elongation factor B	NELFB	65697	11	26.21	11	-3.34183	0.00051434	-0.468298	0.481431	-2.87353	0.0014338	23.3996	23.29	23.8637	20.1892	19.1407	21.1978	21.9609	20.2783	19.6935
B3KM78_HUMAN	cDNA FLJ10442 fis, clone NT2RP1000738, highly similar to Negative elongation factor A		58528	7	23.75	6	-3.46793	4.83164e-05	-0.587683	0.253952	-2.88025	0.000200131	21.6617	20.8904	22.0568	17.7854	18.2303	18.1893	19.7699	18.151	18.0472
ARID2_HUMAN	AT-rich interactive domain-containing protein 2	ARID2	197391	5	3.05	5	-2.90492	1.87499e-05	-0.0153682	0.966789	-2.88956	1.95727e-05	20.9346	19.9366	19.4288	17.1127	17.2951	17.1774	17.3943	17.0016	17.2354
TF65_HUMAN	Transcription factor p65	RELA	60219	6	15.25	6	-1.68273	0.0340271	1.2069	0.107166	-2.88963	0.00199491	22.3804	21.7746	20.8507	20.2145	19.9291	19.8139	19.3612	19.8956	17.0801
LIPB1_HUMAN	Liprin-beta-1	PPFIBP1	114024	2	2.67	2	-3.29461	8.97143e-07	-0.40352	1	-2.89109	2.73221e-06	19.8653	20.0091	20.2597	16.6043	16.7745	16.8714	17.7006	17.0173	16.743
A6NEM2_HUMAN	Host cell factor 1	HCFC1	213476	33	24.95	1	-2.79794	6.70508e-07	0.0948341	1	-2.89278	5.02717e-07	19.0022	18.9069	18.5371	16.0201	15.9186	16.1137	16.1648	15.8941	15.7089
GNAI3_HUMAN	Guanine nucleotide-binding protein G(i) subunit alpha-3	GNAI3	40532	10	33.33	9	-3.70541	0.00031005	-0.812615	0.248456	-2.8928	0.00169462	23.9618	23.089	21.0471	18.8376	19.0344	19.1096	19.3935	19.4317	20.5942
SPAG5_HUMAN	Sperm-associated antigen 5	SPAG5	134422	1	1.26	1	-0.0845913	0.754077	2.81056	1	-2.89516	1.39061e-06	18.9304	19.0309	18.492	18.7606	18.425	19.014	16.1648	15.8941	15.7089
REPS1_HUMAN	RalBP1-associated Eps domain-containing protein 1	REPS1	86662	12	23.24	12	-3.1189	0.000832917	-0.221749	0.736214	-2.89715	0.0013639	22.372	22.1942	22.9284	20.2442	17.7702	20.1236	20.372	19.1777	19.2534
DPOLA_HUMAN	DNA polymerase alpha catalytic subunit	POLA1	165913	18	16.21	17	-3.43492	1.54936e-06	-0.526313	0.128451	-2.90861	6.29183e-06	22.9365	22.6318	23.1806	19.6579	18.9287	19.8575	20.4003	19.8072	19.8156
SP130_HUMAN	Histone deacetylase complex subunit SAP130	SAP130	110324	3	4.2	3	-1.07327	0.121514	1.84042	0.016596	-2.91369	0.00118659	21.4854	21.5725	21.8989	20.3668	20.8737	20.4964	20.4414	18.2913	17.483
IMA7_HUMAN	Importin subunit alpha-7	KPNA6	60030	5	13.81	2	-2.82184	6.55818e-06	0.0948341	1	-2.91667	4.97933e-06	19.077	19.2611	18.1797	16.0201	15.9186	16.1137	16.1648	15.8941	15.7089
LAP2B_HUMAN	Lamina-associated polypeptide 2, isoforms beta/gamma	TMPO	50670	18	56.83	11	-3.17619	8.659e-06	-0.258707	0.487162	-2.91748	1.73636e-05	23.485	23.4738	24.3945	20.6894	20.9129	20.2225	21.3877	20.4696	20.7436
SENP6_HUMAN	Sentrin-specific protease 6	SENP6	126146	3	3.87	3	-2.83833	7.50288e-05	0.0948341	1	-2.93317	5.80974e-05	19.4359	19.3611	17.7704	16.0201	15.9186	16.1137	16.1648	15.8941	15.7089
KAT2B_HUMAN	Histone acetyltransferase KAT2B	KAT2B	93013	4	5.05	2	-2.65075	0.000507812	0.285657	1	-2.93641	0.000243061	18.8929	19.0131	18.6712	14.8346	16.8957	16.8944	16.1648	15.8941	15.7089
SIN3B_HUMAN	Paired amphipathic helix protein Sin3b	SIN3B	133066	16	19.79	15	-3.77433	2.17577e-05	-0.836931	0.111661	-2.9374	0.000154014	22.0929	22.5797	22.7745	19.2309	18.4995	18.3938	20.6727	18.8705	19.0917
UPP_HUMAN	Uracil phosphoribosyltransferase homolog	UPRT	33786	2	12.3	2	-2.85637	7.31511e-07	0.0948341	1	-2.9512	5.51813e-07	18.8885	18.5772	19.1558	16.0201	15.9186	16.1137	16.1648	15.8941	15.7089
MO4L2_HUMAN	Mortality factor 4-like protein 2	MORF4L2	32308	1	4.17	1	-2.86169	3.41679e-07	0.0948341	1	-2.95653	2.57251e-07	18.7301	19.0241	18.8833	16.0201	15.9186	16.1137	16.1648	15.8941	15.7089
CSTF1_HUMAN	Cleavage stimulation factor subunit 1	CSTF1	48358	9	31.32	9	-1.77806	0.00283324	1.17953	0.0248127	-2.95759	8.07381e-05	22.2935	22.2647	22.1722	20.9041	20.8094	19.6828	18.3863	19.6938	19.7776
GRAP1_HUMAN	GRIP1-associated protein 1	GRIPAP1	96006	2	4.52	2	-0.539588	0.0487213	2.42645	1	-2.96604	4.82551e-07	18.8757	18.6119	19.1783	18.4147	18.3567	18.2758	16.1648	15.8941	15.7089
LIMA1_HUMAN	LIM domain and actin-binding protein 1	LIMA1	85226	25	43.08	24	-3.87745	5.81962e-05	-0.908126	0.134291	-2.96933	0.000429108	25.7662	25.7452	24.1644	21.965	21.3824	20.6961	21.9609	21.6769	23.13
A0A0J9YVP6_HUMAN	Poly(U)-binding-splicing factor PUF60 (Fragment)	PUF60	57399	21	45.51	21	-2.91832	7.92057e-07	0.0573709	0.821681	-2.97569	6.6974e-07	25.3802	24.825	24.9746	22.1219	22.2442	22.0587	22.1949	21.7639	22.2939
CLAP1_HUMAN	CLIP-associating protein 1	CLASP1	169451	9	8.13	6	-2.55927	0.00221152	0.423112	0.50387	-2.98238	0.000810682	19.1463	19.1466	19.867	18.3078	16.6953	15.4789	16.7138	16.3979	16.1009
PAPOG_HUMAN	Poly(A) polymerase gamma	PAPOLG	82803	6	8.83	3	-2.04479	0.000536363	0.940497	1	-2.98528	3.09264e-05	19.6153	18.899	19.1373	17.3627	17.1411	17.0134	17.14	15.9346	15.6211
GPTC8_HUMAN	G patch domain-containing protein 8	GPATCH8	164197	2	2.2	2	-0.876441	0.090065	2.11485	1	-2.99129	0.000108826	17.7053	19.5996	19.4368	18.3108	17.8442	17.9574	16.1648	15.8941	15.7089
RADX_HUMAN	RPA-related protein RADX	RADX	97554	14	24.44	14	-1.70117	0.00385463	1.29249	0.0168128	-2.99365	7.75211e-05	23.3052	23.2883	23.1596	21.0376	21.9953	21.6166	20.1926	21.212	19.3675
PCNP_HUMAN	PEST proteolytic signal-containing nuclear protein	PCNP	18925	4	30.9	4	-2.21369	0.00142573	0.796724	0.138761	-3.01042	0.000163845	21.996	22.075	22.8674	20.1326	19.0959	21.0688	19.805	18.9719	19.1302
ORC2_HUMAN	Origin recognition complex subunit 2	ORC2	65972	13	37.09	12	-2.73112	0.0017346	0.284653	0.659205	-3.01577	0.000901515	23.2355	22.7944	23.9257	20.9849	21.1731	19.6043	21.5936	19.324	19.9906
NSD1_HUMAN	Histone-lysine N-methyltransferase, H3 lysine-36 specific	NSD1	296652	3	1.71	3	-1.51882	0.00453026	1.49753	1	-3.01635	3.72711e-05	18.2058	19.4186	19.1926	17.7572	16.6794	17.8238	16.1648	15.8941	15.7089
EF2K_HUMAN	Eukaryotic elongation factor 2 kinase	EEF2K	82144	5	8.41	5	-3.13781	3.03421e-05	-0.117962	0.780949	-3.01985	4.11489e-05	21.8665	21.5381	21.3147	17.7072	19.0898	18.5089	19.0916	18.6528	17.9153
SPDLY_HUMAN	Protein Spindly	SPDL1	70172	14	33.06	14	-2.86821	5.06967e-05	0.158074	0.702945	-3.02629	3.31616e-05	23.7691	23.8132	23.0445	20.1169	20.6919	21.2133	21.192	20.0175	20.3384
UFL1_HUMAN	E3 UFM1-protein ligase 1	UFL1	89595	6	10.96	5	-3.60161	4.86545e-07	-0.567108	1	-3.03451	2.11481e-06	20.2066	19.4472	19.9289	16.3981	15.9024	16.4773	17.0956	16.8419	16.5416
SRCAP_HUMAN	Helicase SRCAP	SRCAP	343555	8	3.78	6	-2.81816	0.000150291	0.22577	0.631124	-3.04393	8.3549e-05	19.4804	20.6611	19.8725	16.2098	17.7576	17.5921	17.2489	16.6794	16.9539
HDDC2_HUMAN	5'-deoxynucleotidase HDDC2	HDDC2	23390	4	22.55	4	-2.34937	0.009115	0.695043	0.354556	-3.04441	0.00201312	20.3363	19.8339	21.2389	16.547	18.4655	19.3485	18.3602	17.0634	16.8523
PSMD7_HUMAN	26S proteasome non-ATPase regulatory subunit 7	PSMD7	37025	10	42.59	10	-2.73061	9.06788e-06	0.32289	0.322774	-3.0535	3.57368e-06	23.5209	23.565	23.8828	21.5584	20.4662	20.7523	20.3936	20.8187	20.596
TP53B_HUMAN	TP53-binding protein 1	TP53BP1	213574	25	20.44	20	-5.4892	4.32067e-06	-2.43264	1	-3.05657	0.000424368	23.11	23.7138	23.5039	18.7378	16.4335	18.6888	20.7638	20.0415	20.3528
SFSWA_HUMAN	Splicing factor, suppressor of white-apricot homolog	SFSWAP	104822	9	9.88	9	-3.34928	0.000817176	-0.288714	0.682582	-3.06057	0.00149057	22.4648	22.8262	23.1289	18.306	19.4589	20.6072	20.5787	20.3269	18.3326
T2EB_HUMAN	Transcription initiation factor IIE subunit beta	GTF2E2	33044	6	31.96	6	-2.48272	5.95971e-05	0.579466	1	-3.06218	1.10779e-05	20.8064	20.0796	21.6284	18.3116	18.3552	18.3993	17.8421	17.6522	17.8335
MED24_HUMAN	Mediator of RNA polymerase II transcription subunit 24	MED24	110305	4	6.77	3	-2.42088	4.3486e-05	0.642429	1	-3.06331	6.4367e-06	18.5095	19.1234	18.8247	16.9533	15.9183	16.3234	16.1891	15.5758	15.5029
MYO1B_HUMAN	Unconventional myosin-Ib	MYO1B	131985	31	33.98	31	-4.62225	7.82367e-05	-1.55584	0.0487147	-3.06641	0.00148149	25.8918	25.4492	23.9152	21.5648	19.9639	19.8607	21.528	21.3785	23.1505
TACC1_HUMAN	Transforming acidic coiled-coil-containing protein 1	TACC1	87794	4	6.96	3	-2.9716	1.59379e-06	0.0948341	1	-3.06643	1.21876e-06	18.6719	18.7932	19.502	16.0201	15.9186	16.1137	16.1648	15.8941	15.7089
RPB3_HUMAN	DNA-directed RNA polymerase II subunit RPB3	POLR2C	31441	4	24	3	-0.610145	0.217583	2.45793	1	-3.06808	8.72266e-05	19.9241	20.1874	20.2644	19.7985	18.6474	20.0995	17.0001	16.3229	17.8487
SSRD_HUMAN	Translocon-associated protein subunit delta	SSR4	18999	2	13.87	1	1.12471	0.00283	4.20321	1	-3.0785	1.36758e-06	18.7263	18.7771	19.4999	20.0569	19.9658	20.3548	16.1648	15.8941	15.7089
GBB1_HUMAN	Guanine nucleotide-binding protein G(I)/G(S)/G(T) subunit beta-1	GNB1	37377	9	30.29	5	-3.26376	0.00141867	-0.184582	0.804298	-3.07918	0.00206279	22.8653	21.9654	20.3968	19.3656	17.9867	18.084	18.1833	17.9	19.9067
P66B_HUMAN	Transcriptional repressor p66-beta	GATAD2B	65261	12	31.87	9	-1.90114	0.000233093	1.18105	0.00535628	-3.08219	5.09086e-06	22.3105	22.8657	22.203	20.5406	20.5664	20.5688	18.9679	19.1099	20.0549
NRBP_HUMAN	Nuclear receptor-binding protein	NRBP1	59845	4	12.15	4	-2.59896	9.37516e-05	0.491952	0.242817	-3.09091	2.39655e-05	20.0737	20.1134	20.4654	18.355	16.8692	17.6314	17.6384	17.007	16.7343
LMO7_HUMAN	LIM domain only protein 7	LMO7	192696	10	9.21	10	-5.33699	2.20551e-06	-2.23925	1	-3.09774	0.000175098	22.0431	21.644	19.8954	16.0163	16.2242	15.331	18.0214	18.1862	18.0817
S30BP_HUMAN	SAP30-binding protein	SAP30BP	33870	9	31.49	9	-2.95719	0.000390254	0.140774	0.801228	-3.09796	0.000278853	22.8138	23.1396	23.405	19.7133	19.8738	20.8997	21.2704	19.7095	19.0846
ADDG_HUMAN	Gamma-adducin	ADD3	79155	10	17.85	10	-3.68626	4.56018e-07	-0.586609	0.0759314	-3.09965	2.0185e-06	23.2632	23.2076	23.1194	20.0095	19.5782	18.9438	20.3423	20.0198	19.9291
CCD22_HUMAN	Coiled-coil domain-containing protein 22	CCDC22	70756	6	15.15	6	-1.15977	0.0800325	1.95056	0.00889713	-3.11033	0.000485128	20.5818	20.3903	20.7936	19.5934	18.7416	19.9514	18.2544	18.2063	15.974
KMT2A_HUMAN	Histone-lysine N-methyltransferase 2A	KMT2A	431764	6	2.87	4	-4.97244	9.05483e-07	-1.83657	1	-3.13587	4.14176e-05	21.0133	21.2244	21.4739	16.8288	15.71	16.2555	17.3381	18.9326	18.0333
WBP11_HUMAN	WW domain-binding protein 11	WBP11	69998	3	9.36	3	-3.0488	4.07242e-05	0.0948341	1	-3.14363	3.19264e-05	19.6611	17.9916	19.5461	16.0201	15.9186	16.1137	16.1648	15.8941	15.7089
ZN281_HUMAN	Zinc finger protein 281	ZNF281	96915	3	8.27	3	-2.20371	0.00291316	0.945018	1	-3.14873	0.000262312	16.7573	19.1352	18.9789	16.0533	16.1721	16.0349	15.3263	15.0851	15.0137
FANCJ_HUMAN	Fanconi anemia group J protein	BRIP1	140867	15	16.25	14	-3.99341	2.40056e-07	-0.819635	1	-3.17378	1.74104e-06	22.6659	22.4706	22.7893	19.0781	18.0914	18.776	19.6721	19.5519	19.1804
THA11_HUMAN	THAP domain-containing protein 11	THAP11	34455	1	2.55	1	-3.07987	2.00276e-07	0.0948341	1	-3.1747	1.53596e-07	18.9096	19.2493	19.1331	16.0201	15.9186	16.1137	16.1648	15.8941	15.7089
TCOF_HUMAN	Treacle protein	TCOF1	152106	26	21.71	26	-3.90814	1.11441e-05	-0.732905	0.139929	-3.17524	5.8963e-05	25.4862	25.9058	26.0392	21.3322	22.3313	22.0431	23.6733	22.1542	22.0779
T2EA_HUMAN	General transcription factor IIE subunit 1	GTF2E1	49452	7	24.6	7	-3.40639	2.85323e-05	-0.209699	0.647565	-3.1967	4.72546e-05	21.4552	20.814	21.6789	17.464	17.2777	18.9872	17.968	18.2111	18.1789
HECD3_HUMAN	E3 ubiquitin-protein ligase HECTD3	HECTD3	97113	3	5.34	3	-3.10318	0.000318325	0.0948341	1	-3.19801	0.000255635	20.0051	19.7749	17.5818	16.0201	15.9186	16.1137	16.1648	15.8941	15.7089
PP4R2_HUMAN	Serine/threonine-protein phosphatase 4 regulatory subunit 2	PPP4R2	46898	12	37.65	11	-4.36146	1.75522e-05	-1.15874	0.0580532	-3.20271	0.000194982	22.2149	22.1073	22.4454	17.9084	17.3526	18.4223	19.8636	19.5966	17.6994
ERCC2_HUMAN	General transcription and DNA repair factor IIH helicase subunit XPD	ERCC2	86909	4	9.21	2	-1.71025	0.000716918	1.49456	1	-3.20481	5.66058e-06	19.4417	18.4787	19.4619	17.4049	16.9918	17.8549	16.1648	15.8941	15.7089
WDR24_HUMAN	GATOR complex protein WDR24	WDR24	88207	2	3.04	2	-3.11627	2.84734e-07	0.0948341	1	-3.21111	2.19231e-07	19.1116	19.403	18.8866	16.0201	15.9186	16.1137	16.1648	15.8941	15.7089
KDM3B_HUMAN	Lysine-specific demethylase 3B	KDM3B	191581	25	23.96	25	-4.1859	1.55348e-05	-0.970761	0.0866549	-3.21514	0.000124279	24.2468	23.8342	24.2712	21.099	18.8941	19.8013	21.3739	20.4527	20.8802
AFF4_HUMAN	AF4/FMR2 family member 4	AFF4	127459	5	6.36	5	-2.3268	0.000909116	0.893368	0.0966583	-3.22016	8.57721e-05	21.187	21.2016	21.6436	19.2343	18.2795	19.5381	17.3579	19.1436	17.8702
RPC4_HUMAN	DNA-directed RNA polymerase III subunit RPC4	POLR3D	44396	2	8.04	2	-3.12634	1.83187e-07	0.0948341	1	-3.22117	1.41008e-07	18.9472	19.1784	19.3058	16.0201	15.9186	16.1137	16.1648	15.8941	15.7089
NEPRO_HUMAN	Nucleolus and neural progenitor protein	NEPRO	64552	2	4.59	2	-3.12977	2.53534e-06	0.0948341	1	-3.2246	1.9685e-06	18.5387	19.6625	19.2405	16.0201	15.9186	16.1137	16.1648	15.8941	15.7089
TAF6L_HUMAN	TAF6-like RNA polymerase II p300/CBP-associated factor-associated factor 65 kDa subunit 6L	TAF6L	67814	6	16.72	6	-4.54405	7.8146e-07	-1.31086	1	-3.23319	1.36732e-05	20.8649	21.1412	21.1972	15.6575	17.3004	16.6133	18.0939	17.728	17.6818
SCML2_HUMAN	Sex comb on midleg-like protein 2	SCML2	77257	10	22.29	9	-5.68734	1.88516e-07	-2.44076	1	-3.24658	2.16258e-05	21.5541	20.8688	22.6915	16.0201	15.9186	16.1137	18.6062	18.526	18.2424
TF2H1_HUMAN	General transcription factor IIH subunit 1	GTF2H1	62032	3	10.04	3	-3.15259	8.63008e-07	0.0948341	1	-3.24742	6.68605e-07	18.7425	19.1573	19.6103	16.0201	15.9186	16.1137	16.1648	15.8941	15.7089
T2FA_HUMAN	General transcription factor IIF subunit 1	GTF2F1	58240	7	18.38	7	-3.62624	1.58742e-05	-0.360578	1	-3.26566	3.68508e-05	22.1115	21.9355	22.347	19.0041	18.7646	17.7465	19.6607	18.1379	18.7983
ELYS_HUMAN	Protein ELYS	AHCTF1	252498	6	4.02	5	-1.78876	0.00386257	1.49005	1	-3.27881	5.65989e-05	18.2825	19.103	20.2187	17.7481	16.8529	17.637	16.1648	15.8941	15.7089
PEX14_HUMAN	Peroxisomal membrane protein PEX14	PEX14	41237	8	37.67	8	-2.80072	0.000191894	0.480121	0.330097	-3.28084	5.73294e-05	23.0562	22.7686	22.9095	19.6278	20.431	20.2734	20.4651	19.933	18.4938
ARHGA_HUMAN	Rho guanine nucleotide exchange factor 10	ARHGEF10	151612	2	1.53	2	-3.18939	1.21896e-07	0.0948341	1	-3.28423	9.42246e-08	19.3498	19.1401	19.1306	16.0201	15.9186	16.1137	16.1648	15.8941	15.7089
I3L2T0_HUMAN	Elongator complex protein 5 (Fragment)	ELP5	20923	4	31.09	1	-1.4217	0.00305945	1.86925	1	-3.29095	6.2619e-06	17.1048	16.8932	18.3195	16.0201	15.9186	16.1137	14.2883	14.128	14.0283
DHX16_HUMAN	Pre-mRNA-splicing factor ATP-dependent RNA helicase DHX16	DHX16	119264	11	14.7	10	-3.32401	0.00188117	-0.00656408	0.99338	-3.31745	0.00190502	21.5954	21.1491	21.7174	19.2831	19.0173	16.1893	19.1744	17.8031	17.5319
ZZEF1_HUMAN	Zinc finger ZZ-type and EF-hand domain-containing protein 1	ZZEF1	331075	5	2.03	5	-3.992	3.46876e-07	-0.664965	1	-3.32704	1.66505e-06	19.8515	18.7895	19.1079	15.5141	15.1459	15.1129	16.1648	15.8941	15.7089
EP400_HUMAN	E1A-binding protein p400	EP400	343489	19	8.17	19	-5.53403	3.2228e-05	-2.19998	0.0145983	-3.33405	0.00132958	21.7377	22.5425	21.8936	18.0203	15.3263	16.2252	20.0068	17.7403	18.4246
TIM_HUMAN	Protein timeless homolog	TIMELESS	138658	7	7.62	7	-2.09281	5.31626e-05	1.25636	0.00204624	-3.34917	1.09826e-06	20.0074	19.6091	20.5391	18.1805	17.9167	17.78	16.9822	16.7339	16.392
DNLI1_HUMAN	DNA ligase 1	LIG1	101736	3	4.24	3	-2.71754	0.000466064	0.646004	1	-3.36354	9.6429e-05	18.9476	19.4391	19.4718	15.2004	17.2574	17.2481	16.1648	15.8941	15.7089
A0A3B3IS06_HUMAN	Treacle protein (Fragment)	TCOF1	138691	24	22.9	1	-3.27243	6.78512e-07	0.0948341	1	-3.36727	5.3015e-07	18.8943	19.204	19.7714	16.0201	15.9186	16.1137	16.1648	15.8941	15.7089
PRI2_HUMAN	DNA primase large subunit	PRIM2	58806	10	23.38	10	-4.50259	6.64407e-06	-1.13479	0.0456294	-3.3678	6.89541e-05	22.6187	22.6738	23.1506	17.6781	18.2878	18.9694	19.7451	20.2074	18.3871
THOC5_HUMAN	THO complex subunit 5 homolog	THOC5	78508	9	16.11	9	-2.66272	0.00317839	0.71004	0.317159	-3.37276	0.000684743	22.6689	22.7447	22.3957	20.9165	18.6664	20.2381	20.376	17.9644	19.3505
TAF8_HUMAN	Transcription initiation factor TFIID subunit 8	TAF8	34262	6	32.58	6	-1.5323	0.000982011	1.87658	1	-3.40888	1.97012e-06	20.5265	21.292	20.3298	19.2478	19.0001	19.3036	17.4546	17.631	16.8361
P4R3A_HUMAN	Serine/threonine-protein phosphatase 4 regulatory subunit 3A	PPP4R3A	95368	14	23.89	14	-3.84983	4.14155e-05	-0.432159	0.431799	-3.41767	0.000104585	22.3754	22.3118	22.8037	19.0685	18.3992	18.4737	20.4391	18.6173	18.1814
CSKP_HUMAN	Peripheral plasma membrane protein CASK	CASK	105123	3	6.91	3	-0.137935	0.548871	3.3123	1	-3.45023	7.05635e-08	18.4763	18.5755	18.5597	18.129	18.5462	18.5225	14.9017	15.1099	15.2492
DIDO1_HUMAN	Death-inducer obliterator 1	DIDO1	243873	13	9.33	13	-3.70524	8.7281e-05	-0.24227	1	-3.46297	0.000146083	21.9101	23.018	22.4978	18.7257	19.1186	18.466	20.2865	17.8889	18.8616
ZC3H4_HUMAN	Zinc finger CCCH domain-containing protein 4	ZC3H4	140257	5	9.21	5	-3.3757	9.90151e-06	0.0948341	1	-3.47053	7.87741e-06	18.5837	19.3314	20.2644	16.0201	15.9186	16.1137	16.1648	15.8941	15.7089
RGPA1_HUMAN	Ral GTPase-activating protein subunit alpha-1	RALGAPA1	229832	6	4.76	4	-2.95034	1.73709e-07	0.52294	1	-3.47328	4.13026e-08	19.5681	19.9236	19.6911	16.7336	16.7386	16.8596	16.3803	16.2576	16.1251
EFHD1_HUMAN	EF-hand domain-containing protein D1	EFHD1	26928	4	14.64	2	-3.38602	1.42567e-06	0.0948341	1	-3.48085	1.12571e-06	19.461	19.9525	18.797	16.0201	15.9186	16.1137	16.1648	15.8941	15.7089
RPRD2_HUMAN	Regulation of nuclear pre-mRNA domain-containing protein 2	RPRD2	156020	31	33.74	30	-3.03643	7.586e-05	0.446632	0.344253	-3.48306	2.56923e-05	23.876	24.153	24.3106	21.321	20.2714	21.6379	21.3657	20.6595	19.8653
FLOT1_HUMAN	Flotillin-1	FLOT1	47355	3	10.54	3	-2.67662	0.000258765	0.816644	1	-3.49326	3.36357e-05	20.0241	20.0496	18.174	16.5942	16.7638	16.8598	16.1648	15.8941	15.7089
MEF2D_HUMAN	Myocyte-specific enhancer factor 2D	MEF2D	55938	2	6.72	2	-3.40348	4.00089e-07	0.0948341	1	-3.49832	3.15099e-07	19.3899	19.0175	19.8554	16.0201	15.9186	16.1137	16.1648	15.8941	15.7089
NUP50_HUMAN	Nuclear pore complex protein Nup50	NUP50	50144	14	43.59	14	-4.03244	2.43542e-05	-0.517179	0.341111	-3.51526	7.20623e-05	24.1698	24.4776	23.9954	20.5914	20.6256	19.3285	21.8107	20.3241	19.9622
WDHD1_HUMAN	WD repeat and HMG-box DNA-binding protein 1	WDHD1	125967	24	31.89	24	-4.36047	1.14926e-06	-0.843634	1	-3.51683	7.05257e-06	23.8663	23.5201	23.8825	18.446	20.0753	19.6663	20.1424	20.2296	20.3465
TBC24_HUMAN	TBC1 domain family member 24	TBC1D24	62919	3	5.55	3	-3.42971	8.4736e-06	0.0948341	1	-3.52455	6.76013e-06	19.971	19.8903	18.4802	16.0201	15.9186	16.1137	16.1648	15.8941	15.7089
MERL_HUMAN	Merlin	NF2	69690	3	6.39	3	-3.43576	0.0001384	0.0948341	1	-3.53059	0.000112576	20.2887	20.1405	17.9305	16.0201	15.9186	16.1137	16.1648	15.8941	15.7089
RALA_HUMAN	Ras-related protein Ral-A	RALA	23567	6	34.95	5	-2.28798	0.00296915	1.24844	1	-3.53642	0.000149807	22.8766	21.919	20.721	19.5604	19.4153	19.6769	17.6858	17.8994	19.3222
CLP1_HUMAN	Polyribonucleotide 5'-hydroxyl-kinase Clp1	CLP1	47646	2	4	2	-1.71797	0.000517976	1.82743	1	-3.54541	1.69341e-06	20.013	19.1371	19.254	17.3466	18.2501	17.6535	16.1648	15.8941	15.7089
A0A0C4DG89_HUMAN	RNA helicase	DDX46	117461	46	41.18	45	-2.97769	2.45829e-05	0.570998	0.16744	-3.54869	5.84273e-06	26.2917	25.5987	26.3737	23.6298	22.9283	22.7729	22.5328	21.9478	23.1374
RAI14_HUMAN	Ankycorbin	RAI14	110041	31	39.9	29	-4.58152	3.19339e-05	-1.02749	0.123332	-3.55403	0.000225288	24.3165	24.7432	24.6405	19.2729	20.3944	20.2883	21.7434	21.8405	19.4542
ARI4B_HUMAN	AT-rich interactive domain-containing protein 4B	ARID4B	147809	3	3.12	3	-3.48668	2.65943e-05	0.0948341	1	-3.58152	2.14297e-05	18.3311	20.3005	19.8809	16.0201	15.9186	16.1137	16.1648	15.8941	15.7089
NELFD_HUMAN	Negative elongation factor C/D	NELFCD	66247	12	26.27	12	-3.79381	8.36911e-05	-0.198229	0.734386	-3.59558	0.000126157	22.8367	22.3592	23.0814	20.0455	17.5909	19.2595	19.6909	19.0815	18.7182
BEND3_HUMAN	BEN domain-containing protein 3	BEND3	94475	4	6.04	4	-3.50117	2.3635e-07	0.0948341	1	-3.596	1.87138e-07	19.4206	19.1952	19.9401	16.0201	15.9186	16.1137	16.1648	15.8941	15.7089
CTIP_HUMAN	DNA endonuclease RBBP8	RBBP8	101942	2	2.34	2	-1.54691	0.00020354	2.06469	1	-3.6116	1.9109e-07	19.1644	19.6584	19.7798	18.2223	17.7517	17.988	16.1648	15.8941	15.7089
DNJC2_HUMAN	DnaJ homolog subfamily C member 2	DNAJC2	71996	2	4.67	2	-0.933717	0.280233	2.68717	0.00901661	-3.62089	0.00154652	19.0846	19.3965	19.1605	15.9107	19.2825	19.6473	15.6766	15.518	15.5843
BAP1_HUMAN	Ubiquitin carboxyl-terminal hydrolase BAP1	BAP1	80362	9	16.19	8	-5.40535	2.81081e-06	-1.77899	0.00840165	-3.62636	7.22855e-05	21.2285	22.0279	21.7868	14.9057	16.957	16.9644	17.9019	17.8307	18.4315
CTF18_HUMAN	Chromosome transmission fidelity protein 18 homolog	CHTF18	107383	5	7.79	5	-2.9162	0.000682515	0.731466	0.23845	-3.64767	0.000134787	18.4988	19.685	20.527	15.5418	17.3918	17.0287	16.1648	15.8941	15.7089
RPC3_HUMAN	DNA-directed RNA polymerase III subunit RPC3	POLR3C	60612	3	8.24	3	-1.33641	0.0906973	2.32695	1	-3.66336	0.000552094	19.6651	19.719	19.867	16.7526	18.8047	19.6845	17.1773	15.5416	15.5421
BABA2_HUMAN	BRISC and BRCA1-A complex member 2	BABAM2	43552	6	20.1	6	-3.05069	0.000139486	0.624828	0.231272	-3.67552	3.28078e-05	21.8279	21.2037	21.6163	19.7035	17.8322	17.9602	18.0391	18.1926	17.3896
LRWD1_HUMAN	Leucine-rich repeat and WD repeat-containing protein 1	LRWD1	70861	11	24.11	11	-4.51128	1.80197e-05	-0.833581	0.166915	-3.6777	9.06621e-05	23.4078	22.4853	22.9599	19.1341	17.7868	18.3981	19.4235	18.1147	20.2816
B4E3L3_HUMAN	Ubiquitin carboxyl-terminal hydrolase	USP28	105817	15	19.46	1	-3.58764	2.63035e-07	0.0948341	1	-3.68248	2.09478e-07	19.2031	19.5624	20.0498	16.0201	15.9186	16.1137	16.1648	15.8941	15.7089
SRS11_HUMAN	Serine/arginine-rich splicing factor 11	SRSF11	53542	5	15.29	5	-2.54302	0.00338686	1.13978	0.111808	-3.6828	0.000285057	22.1662	21.9491	22.9064	19.7181	20.0298	19.6447	20.0251	17.0128	18.9354
GPKOW_HUMAN	G-patch domain and KOW motifs-containing protein	GPKOW	52229	4	18.91	3	-3.61017	2.07937e-06	0.0948341	1	-3.705	1.66796e-06	19.1983	19.2469	20.4377	16.0201	15.9186	16.1137	16.1648	15.8941	15.7089
PDCD4_HUMAN	Programmed cell death protein 4	PDCD4	51735	3	8.32	3	-3.58857	1.44012e-06	0.129807	1	-3.71837	1.06263e-06	18.9516	19.642	20.2244	16.0201	15.9186	16.1137	16.1411	15.8873	15.6345
A0A2R8YFE2_HUMAN	Actin, cytoplasmic 1 (Fragment)	ACTB	8787	5	51.9	1	-3.6252	1.71774e-05	0.0948341	1	-3.72003	1.392e-05	20.2866	20.1714	18.47	16.0201	15.9186	16.1137	16.1648	15.8941	15.7089
EMSY_HUMAN	BRCA2-interacting transcriptional repressor EMSY	EMSY	141468	8	9	7	-5.77427	1.29347e-09	-2.02316	1	-3.75112	6.06585e-08	21.4114	22.0345	21.9293	16.0201	15.9186	16.1137	17.8983	18.1021	18.1215
BRE1A_HUMAN	E3 ubiquitin-protein ligase BRE1A	RNF20	113662	8	13.74	8	-3.41278	1.38501e-05	0.375856	0.378971	-3.78864	5.84994e-06	21.7164	21.9311	22.1063	17.8722	18.6489	18.9943	18.8613	17.4284	18.0983
ORC3_HUMAN	Origin recognition complex subunit 3	ORC3	82254	19	36.43	18	-3.79042	6.44878e-05	0.0151303	0.978543	-3.80555	6.25165e-05	23.7071	22.9039	23.7316	19.783	18.606	20.5824	20.4961	19.0055	19.4243
BTAF1_HUMAN	TATA-binding protein-associated factor 172	BTAF1	206887	6	5.08	6	-0.93877	0.0463949	2.8709	1	-3.80967	5.71333e-06	18.9053	19.7142	20.5774	19.2205	18.5826	18.5775	16.1648	15.8941	15.7089
PDZD8_HUMAN	PDZ domain-containing protein 8	PDZD8	128563	6	7.28	4	-2.39481	1.11502e-05	1.44414	1	-3.83895	2.01065e-07	20.0043	19.4356	19.8448	17.801	17.1359	17.1634	16.1648	15.8941	15.7089
NR2C2_HUMAN	Nuclear receptor subfamily 2 group C member 2	NR2C2	65414	4	10.57	4	-3.74462	1.75059e-06	0.0948341	1	-3.83945	1.41447e-06	20.3068	18.9449	20.0345	16.0201	15.9186	16.1137	16.1648	15.8941	15.7089
RFIP1_HUMAN	Rab11 family-interacting protein 1	RAB11FIP1	137167	6	8.96	5	-3.71182	3.95101e-07	0.152118	0.612707	-3.86393	2.78633e-07	20.7906	21.0528	21.0854	17.5943	16.9317	17.2672	17.5085	17.188	16.6404
GNA11_HUMAN	Guanine nucleotide-binding protein subunit alpha-11	GNA11	42123	3	12.26	3	-3.77396	2.31187e-05	0.0948341	1	-3.86879	1.89197e-05	20.593	20.2717	18.5095	16.0201	15.9186	16.1137	16.1648	15.8941	15.7089
CDK13_HUMAN	Cyclin-dependent kinase 13	CDK13	164923	8	8	2	-0.897537	0.00796214	2.98984	1	-3.88738	1.21019e-07	19.3956	19.9761	20.0583	19.0154	18.6527	19.0693	16.1648	15.8941	15.7089
ZMYM2_HUMAN	Zinc finger MYM-type protein 2	ZMYM2	154911	7	6.83	7	-2.03899	0.0337603	1.91249	0.0435788	-3.95148	0.000890658	21.4597	21.647	21.1579	19.952	19.1857	19.01	16.8738	19.7013	15.8352
A8KAL2_HUMAN	Golgin subfamily A member 5		82962	13	26.27	12	-6.74479	1.37259e-07	-2.77114	1	-3.97365	1.24638e-05	22.7138	22.6966	22.8763	16.0201	15.9186	16.1137	20.0528	18.3214	17.9916
DDRGK_HUMAN	DDRGK domain-containing protein 1	DDRGK1	35611	3	14.65	3	-3.88995	3.73195e-07	0.0948341	1	-3.98478	3.02682e-07	19.3308	19.9396	20.4517	16.0201	15.9186	16.1137	16.1648	15.8941	15.7089
DPOD1_HUMAN	DNA polymerase delta catalytic subunit	POLD1	123631	29	31.89	29	-3.9845	0.00106994	0.00133056	0.99878	-3.98583	0.00106755	24.6125	24.0754	24.2821	20.866	18.6049	21.5456	21.4793	18.6576	20.8756
GABPA_HUMAN	GA-binding protein alpha chain	GABPA	51295	4	13.66	3	-3.98304	1.00143e-07	0.0948341	1	-4.07787	8.14131e-08	19.5872	19.9906	20.4237	16.0201	15.9186	16.1137	16.1648	15.8941	15.7089
ITSN2_HUMAN	Intersectin-2	ITSN2	193461	5	4.12	4	-0.98119	0.00330962	3.106	1	-4.08719	4.41121e-08	19.6638	20.2732	20.0924	18.8523	19.1652	19.0684	16.1648	15.8941	15.7089
LIN54_HUMAN	Protein lin-54 homolog	LIN54	79494	3	4.41	3	-2.89934	3.85829e-07	1.21002	1	-4.10935	1.79276e-08	19.8533	20.23	20.0127	17.2674	17.0786	17.0519	16.1648	15.8941	15.7089
RFX1_HUMAN	MHC class II regulatory factor RFX1	RFX1	104758	4	5.11	4	-4.0183	2.32915e-08	0.0948341	1	-4.11313	1.89309e-08	20.123	20.1903	19.7939	16.0201	15.9186	16.1137	16.1648	15.8941	15.7089
FMNL2_HUMAN	Formin-like protein 2	FMNL2	123321	7	7.92	7	0.0735369	0.909064	4.19435	1	-4.12081	9.56564e-05	21.2101	21.9827	19.2201	20.8503	20.6579	21.1254	17.2558	16.7162	16.0785
RB_HUMAN	Retinoblastoma-associated protein	RB1	106159	2	3.77	2	-4.04079	1.73362e-08	0.0948341	1	-4.13562	1.41019e-08	20.2191	20.0586	19.8971	16.0201	15.9186	16.1137	16.1648	15.8941	15.7089
ARNT_HUMAN	Aryl hydrocarbon receptor nuclear translocator	ARNT	86636	3	6.72	3	-4.04711	4.18055e-08	0.0948341	1	-4.14194	3.40532e-08	20.4269	19.9316	19.8351	16.0201	15.9186	16.1137	16.1648	15.8941	15.7089
STX5_HUMAN	Syntaxin-5	STX5	39673	5	18.87	5	-1.85379	0.000155467	2.29307	1	-4.14687	2.02564e-07	19.8207	19.6843	20.7035	18.15	18.1625	18.3345	16.1648	15.8941	15.7089
DHX40_HUMAN	Probable ATP-dependent RNA helicase DHX40	DHX40	88560	10	14.89	9	-3.31807	0.000546365	0.866502	0.207714	-4.18457	9.92809e-05	21.658	21.1782	21.0253	18.6845	16.6048	18.618	16.9413	16.1738	18.1927
PNISR_HUMAN	Arginine/serine-rich protein PNISR	PNISR	92577	2	2.24	2	-4.12229	2.51766e-08	0.0948341	1	-4.21712	2.0571e-08	20.1328	19.8784	20.4081	16.0201	15.9186	16.1137	16.1648	15.8941	15.7089
EHMT1_HUMAN	Histone-lysine N-methyltransferase EHMT1	EHMT1	141466	5	6.24	4	-2.38351	3.99847e-05	1.90449	1	-4.288	2.923e-07	20.2329	21.0194	20.4068	18.0589	18.1163	18.3333	16.874	15.9512	15.9699
SDS3_HUMAN	Sin3 histone deacetylase corepressor complex component SDS3	SUDS3	38136	3	12.2	3	-4.19329	2.35017e-08	0.0948341	1	-4.28813	1.92661e-08	20.1402	20.5173	19.9747	16.0201	15.9186	16.1137	16.1648	15.8941	15.7089
TAF5L_HUMAN	TAF5-like RNA polymerase II p300/CBP-associated factor-associated factor 65 kDa subunit 5L	TAF5L	66155	4	11.21	2	-1.59072	6.24515e-05	2.73173	1	-4.32245	1.26908e-08	20.2093	20.1573	20.3686	18.8505	18.4264	18.6862	16.1648	15.8941	15.7089
MSD2_HUMAN	Myb/SANT-like DNA-binding domain-containing protein 2	MSANTD2	61319	6	15.74	6	-3.74432	1.22386e-07	0.59464	1	-4.33896	3.33434e-08	21.5168	21.2789	21.845	17.6489	17.6071	18.1518	17.2701	17.3353	17.0184
DSG2_HUMAN	Desmoglein-2	DSG2	122294	23	31.93	21	-5.99983	0.00016072	-1.65973	0.122909	-4.3401	0.00156021	24.5807	24.6891	23.9588	19.3955	20.0256	15.8081	19.2338	19.8425	21.132
ZN131_HUMAN	Zinc finger protein 131	ZNF131	71422	5	13.16	5	-4.31067	6.25186e-07	0.0948341	1	-4.4055	5.17999e-07	20.5733	19.4919	20.9192	16.0201	15.9186	16.1137	16.1648	15.8941	15.7089
RFIP5_HUMAN	Rab11 family-interacting protein 5	RAB11FIP5	70415	7	19.6	7	-4.312	3.25198e-08	0.0948341	1	-4.40684	2.68136e-08	19.9186	20.4716	20.5981	16.0201	15.9186	16.1137	16.1648	15.8941	15.7089
PAPOA_HUMAN	Poly(A) polymerase alpha	PAPOLA	82843	23	37.72	22	-3.62776	3.91421e-05	0.801433	0.137065	-4.42919	7.75487e-06	24.4504	24.2507	24.5874	20.4064	20.4637	21.5352	21.1382	19.4661	19.3966
LIN9_HUMAN	Protein lin-9 homolog	LIN9	61946	4	10.89	4	-3.62994	0.000125136	0.882886	0.156276	-4.51283	2.27415e-05	20.3188	20.1717	20.7626	16.3501	18.0822	15.9311	16.7735	15.6258	15.3154
BD1L1_HUMAN	Biorientation of chromosomes in cell division protein 1-like 1	BOD1L1	330466	23	11.77	23	-5.59479	5.61161e-08	-1.06649	1	-4.5283	3.58166e-07	23.6414	24.5662	24.0319	18.2512	18.8017	18.4022	20.1206	19.0401	19.4939
J3KSZ6_HUMAN	Telomeric repeat-binding factor 2 (Fragment)	TERF2	15466	5	47.92	4	-4.45653	2.30691e-08	0.0948341	1	-4.55137	1.91322e-08	20.2265	20.88	20.3155	16.0201	15.9186	16.1137	16.1648	15.8941	15.7089
BRD4_HUMAN	Bromodomain-containing protein 4	BRD4	152219	15	13.07	14	-4.69778	5.21965e-05	-0.0774462	0.909172	-4.62033	5.94524e-05	24.024	24.1063	24.7192	20.4589	19.2811	19.0161	20.8631	18.1039	20.0214
B9EGI2_HUMAN	Myosin phosphatase Rho interacting protein	MPRIP	118047	27	34.04	27	-4.88119	0.000302547	-0.245003	1	-4.63619	0.00043805	24.0883	24.3973	22.7045	18.793	18.6592	19.0943	16.7928	20.4426	20.0462
ESF1_HUMAN	ESF1 homolog	ESF1	98796	3	5.05	3	-4.55801	4.06771e-07	0.0948341	1	-4.65285	3.40158e-07	20.7856	19.7411	21.1997	16.0201	15.9186	16.1137	16.1648	15.8941	15.7089
UBP28_HUMAN	Ubiquitin carboxyl-terminal hydrolase 28	USP28	122491	17	20.24	16	-4.59251	1.42775e-08	0.0924596	0.715945	-4.68497	1.19544e-08	23.0585	23.037	23.2198	18.2631	18.8779	18.3967	18.5304	18.574	18.156
MED14_HUMAN	Mediator of RNA polymerase II transcription subunit 14	MED14	160607	8	7.98	8	-5.29499	2.25999e-05	-0.56581	1	-4.72918	5.54871e-05	20.8291	20.9073	20.219	17.228	14.4487	14.3938	16.1648	15.8941	15.7089
RFX5_HUMAN	DNA-binding protein RFX5	RFX5	65323	5	11.69	5	-4.65772	2.08303e-06	0.0948341	1	-4.75255	1.75508e-06	20.8559	19.5839	21.5857	16.0201	15.9186	16.1137	16.1648	15.8941	15.7089
E41L5_HUMAN	Band 4.1-like protein 5	EPB41L5	81856	10	21.15	10	-3.67608	7.55505e-06	1.08105	1	-4.75713	8.54923e-07	22.0141	21.9584	20.7005	17.2326	18.1027	18.3094	16.8858	16.7579	16.7579
Q5XLT4_HUMAN	RING-type E3 ubiquitin transferase (Fragment)	BRCA1	205049	13	10.37	12	-4.98545	3.53824e-06	-0.178129	0.731651	-4.80732	4.80062e-06	22.0837	22.4563	22.0463	16.7109	18.2	16.7191	18.3542	16.9376	16.8726
MDC1_HUMAN	Mediator of DNA damage checkpoint protein 1	MDC1	226666	7	5.7	7	-4.73117	2.33795e-07	0.0948341	1	-4.826	1.96588e-07	20.1019	20.6177	21.5263	16.0201	15.9186	16.1137	16.1648	15.8941	15.7089
PRP16_HUMAN	Pre-mRNA-splicing factor ATP-dependent RNA helicase PRP16	DHX38	140503	9	10.02	9	-2.72738	0.000517589	2.11761	0.00275446	-4.84499	5.98113e-06	21.0936	20.974	21.4789	18.5817	17.516	19.2667	17.3453	15.8393	15.827
PIP30_HUMAN	PSME3-interacting protein	PSME3IP1	28912	3	16.93	3	-4.77702	3.79654e-09	0.0823238	1	-4.85934	3.25753e-09	20.6762	20.8268	20.8803	16.0201	15.9186	16.1137	16.1883	15.9404	15.6767
WAPL_HUMAN	Wings apart-like protein homolog	WAPL	132946	24	34.03	23	-5.72456	0.000548593	-0.821365	0.475258	-4.9032	0.00156117	22.9852	23.3577	23.9021	16.3087	19.3019	17.4607	21.1831	17.6548	16.6975
D3DTH7_HUMAN	Myosin IC, isoform CRA_a	MYO1C	98934	22	31.67	21	-5.3091	0.000915062	-0.397853	0.726274	-4.91124	0.00153383	24.8698	24.7238	22.8264	20.4682	18.9524	17.0721	17.2945	19.1688	21.2231
ADDB_HUMAN	Beta-adducin	ADD2	80854	6	8.95	4	-2.59603	1.29732e-06	2.45758	1	-5.0536	3.70358e-09	20.8585	20.9271	21.143	18.2932	18.6325	18.2149	16.1648	15.8941	15.7089
B7Z720_HUMAN	E74-like factor 2 (Ets domain transcription factor), isoform CRA_b	ELF2	56133	4	12.67	4	-2.9899	8.97837e-07	2.11227	1	-5.10217	8.1923e-09	20.8713	20.8181	21.385	18.2791	18.0089	17.8166	16.1648	15.8941	15.7089
MYL6_HUMAN	Myosin light polypeptide 6	MYL6	16930	3	23.18	3	0.675874	0.239031	5.876	1	-5.20013	4.217e-06	18.1285	19.7685	20.7041	20.1585	20.1827	20.2874	14.4698	14.3139	14.2169
NEB2_HUMAN	Neurabin-2	PPP1R9B	89334	9	17.99	9	-5.21957	8.83393e-06	-0.00714046	0.990581	-5.21243	8.9343e-06	22.6936	22.4606	20.0819	16.457	16.709	16.4114	16.6097	16.5416	16.4476
ZHX3_HUMAN	Zinc fingers and homeoboxes protein 3	ZHX3	104658	6	10.56	6	-5.23558	1.71361e-09	0.0948341	1	-5.33042	1.45831e-09	21.18	21.1409	21.4383	16.0201	15.9186	16.1137	16.1648	15.8941	15.7089
HDGR2_HUMAN	Hepatoma-derived growth factor-related protein 2	HDGFL2	74317	2	3.87	2	-5.29952	1.31329e-09	0.0948341	1	-5.39435	1.11965e-09	21.1836	21.3482	21.4191	16.0201	15.9186	16.1137	16.1648	15.8941	15.7089
SNP23_HUMAN	Synaptosomal-associated protein 23	SNAP23	23354	4	29.86	4	-5.30172	4.67002e-09	0.0948341	1	-5.39655	3.98449e-09	21.4011	21.6186	20.9379	16.0201	15.9186	16.1137	16.1648	15.8941	15.7089
A0A0C4DFT3_HUMAN	Disks large homolog 1	DLG1	99814	9	15.13	8	-2.59843	4.83746e-06	3.49726	1	-6.09568	2.80584e-09	22.3746	21.6516	22.0288	19.1186	19.6652	19.4759	16.1648	15.8941	15.7089
CYTSA_HUMAN	Cytospin-A	SPECC1L	124544	11	14.41	11	-6.01022	4.24538e-08	0.0948341	1	-6.10505	3.69597e-08	22.508	22.4398	21.1352	16.0201	15.9186	16.1137	16.1648	15.8941	15.7089
B7Z9C0_HUMAN	cDNA FLJ52405, highly similar to Myosin Ic		92332	20	29.57	7	-6.14546	4.05127e-08	0.0948341	1	-6.24029	3.53753e-08	22.68	22.5597	21.2491	16.0201	15.9186	16.1137	16.1648	15.8941	15.7089
SBNO1_HUMAN	Protein strawberry notch homolog 1	SBNO1	154312	12	12.85	12	-4.79812	6.71737e-08	1.63677	1	-6.43489	4.94223e-09	22.2908	21.7799	21.8578	17.7315	16.6831	17.1196	15.7614	15.5037	15.3588
PLSI_HUMAN	Plastin-1	PLS1	70253	9	22.1	5	-1.34557	0.000785086	-0.220235	0.440444	-1.12534	0.00252188	20.0401	20.3351	20.6543	19.3925	18.66	18.9403	19.0416	19.2156	19.3963
CHD7_HUMAN	Chromodomain-helicase-DNA-binding protein 7	CHD7	335927	18	7.94	7	-2.41733	0.000191369	-0.760993	0.0909222	-1.65634	0.00255162	20.0324	21.2583	21.1857	18.4273	18.5078	18.2892	19.7703	18.5447	19.1923
PRP19_HUMAN	Pre-mRNA-processing factor 19	PRPF19	55181	18	63.69	17	-0.812403	0.00431315	0.0737668	0.739853	-0.88617	0.00255531	26.0569	25.8969	25.7997	25.2255	24.9796	25.1111	24.8646	24.9844	25.2459
COPG1_HUMAN	Coatomer subunit gamma-1	COPG1	97718	23	35.47	18	-1.51079	0.0021199	-0.0449043	0.902509	-1.46588	0.00255979	23.13	23.1735	23.4524	22.1587	20.9327	22.1321	22.1449	21.6718	21.5414
MTA3_HUMAN	Metastasis-associated protein MTA3	MTA3	67504	6	12.29	2	-2.47749	0.00324068	0.0948341	1	-2.57233	0.00257557	18.5853	19.9881	16.9115	16.0201	15.9186	16.1137	16.1648	15.8941	15.7089
PHB2_HUMAN	Prohibitin-2	PHB2	33296	9	38.46	9	0.61252	0.0519447	-0.51323	0.0935351	1.12575	0.002578	22.2331	21.9747	21.9658	23.026	22.4131	22.572	23.6008	23.0831	22.867
VATE1_HUMAN	V-type proton ATPase subunit E 1	ATP6V1E1	26145	1	6.19	1	-1.39595	0.00106684	-0.179676	0.559185	-1.21627	0.00259111	19.2653	19.1316	19.1575	17.4936	17.4599	18.413	17.9161	18.2266	17.7629
RAD50_HUMAN	DNA repair protein RAD50	RAD50	153892	46	34.53	46	1.48428	0.000977011	0.208793	0.518714	1.27548	0.00260253	24.8599	25.4767	24.3268	26.2776	26.6057	26.233	26.1008	26.3914	25.9976
SIN3A_HUMAN	Paired amphipathic helix protein Sin3a	SIN3A	145175	22	22.47	21	-5.22685	3.28927e-05	-2.38825	0.0071771	-2.8386	0.00261936	23.7892	24.0849	23.8099	20.3217	18.7665	16.9154	20.8607	20.8846	21.423
PUR6_HUMAN	Bifunctional phosphoribosylaminoimidazole carboxylase/phosphoribosylaminoimidazole succinocarboxamide synthetase	PAICS	47079	23	47.76	23	-1.10701	0.00377227	0.0678139	0.818446	-1.17483	0.0026312	26.4557	25.9207	26.3352	25.3811	24.6664	25.343	25.2708	24.7512	25.1651
KAPCA_HUMAN	cAMP-dependent protein kinase catalytic subunit alpha	PRKACA	40590	4	16.81	4	-1.33171	0.000165515	-0.441545	0.0725747	-0.890169	0.00263676	21.5109	21.5092	21.4109	19.9962	20.0831	20.3566	20.722	20.6736	20.3649
BAIP2_HUMAN	Brain-specific angiogenesis inhibitor 1-associated protein 2	BAIAP2	60868	6	18.12	6	-1.8321	0.0204364	0.843761	0.228849	-2.67586	0.00264138	20.1346	19.2153	20.7345	18.3422	17.7693	18.4767	18.7807	17.2874	15.9887
VP26C_HUMAN	Vacuolar protein sorting-associated protein 26C	VPS26C	33010	1	4.04	1	-0.174008	0.545578	0.959399	1	-1.13341	0.00264883	17.4105	17.0533	17.2466	16.6316	17.3355	17.2213	16.4361	16.0795	15.7946
PDS5B_HUMAN	Sister chromatid cohesion protein PDS5 homolog B	PDS5B	164667	9	8.85	8	-3.26701	1.38663e-05	-1.67612	1	-1.59089	0.00265258	21.3824	21.7465	21.8125	17.8675	18.0488	19.224	20.5518	19.8983	19.7186
DVL1_HUMAN	Segment polarity protein dishevelled homolog DVL-1	DVL1	75187	16	30.36	14	1.01279	0.00312937	-0.027254	0.917052	1.04004	0.00266024	23.5326	23.1043	22.8832	24.395	24.1185	24.0449	24.3325	24.3586	23.9492
AR6P4_HUMAN	ADP-ribosylation factor-like protein 6-interacting protein 4	ARL6IP4	26375	3	13.08	2	1.32987	0.0115514	-0.394478	0.374184	1.72435	0.00266616	18.3417	19.3644	17.9595	19.729	20.4373	19.4888	19.9607	20.7916	20.0864
CEPT1_HUMAN	Choline/ethanolaminephosphotransferase 1	CEPT1	46554	1	2.64	1	0.782568	0.0066402	-0.131524	0.571168	0.914092	0.00267314	18.6094	18.5222	18.1299	19.2615	19.3089	19.0388	19.2376	19.3356	19.4305
SCFD1_HUMAN	Sec1 family domain-containing protein 1	SCFD1	72380	11	25.39	10	-1.36067	0.00588265	0.194024	0.622619	-1.55469	0.00267917	22.3259	22.0539	22.6411	21.2602	20.3903	21.2885	21.4595	20.2094	20.688
ZN609_HUMAN	Zinc finger protein 609	ZNF609	151191	2	2.98	2	0.604129	0.022688	-0.295239	1	0.899368	0.00270483	18.8009	18.905	18.6419	19.3518	19.4328	19.3756	19.3928	19.8871	19.766
CSN3_HUMAN	COP9 signalosome complex subunit 3	COPS3	47873	7	26.48	6	-0.805091	0.360345	2.59869	0.0123525	-3.40378	0.00271754	20.9592	20.9225	21.7097	20.6456	20.0293	20.5012	20.1641	16.7277	16.4882
OSBL9_HUMAN	Oxysterol-binding protein-related protein 9	OSBPL9	83185	7	13.72	6	-1.2758	0.000680675	-0.243931	0.36088	-1.03187	0.00272787	22.0226	21.9303	21.9346	20.893	20.4525	20.7146	21.0769	20.5048	21.2102
TIPRL_HUMAN	TIP41-like protein	TIPRL	31444	21	72.43	20	-0.598997	0.150606	0.953109	0.033719	-1.55211	0.00274088	24.9951	24.7788	25.5255	24.4493	24.2213	24.8318	24.2652	23.5353	22.8426
CPSF6_HUMAN	Cleavage and polyadenylation specificity factor subunit 6	CPSF6	59210	9	19.6	8	-1.8521	0.00660659	0.300204	0.584362	-2.15231	0.00274345	23.6172	23.3027	24.4586	22.0758	21.0803	22.6661	22.5324	20.9246	21.4645
KIF23_HUMAN	Kinesin-like protein KIF23	KIF23	110059	9	14.27	9	-2.71821	0.000372848	-0.703881	0.189157	-2.01433	0.00276262	22.1084	22.1528	22.1956	20.1435	18.9545	19.2042	20.7756	20.6765	18.9617
CUL4B_HUMAN	Cullin-4B	CUL4B	103982	13	16.43	13	-1.67593	0.000724149	-0.312254	0.376813	-1.36367	0.00277796	22.8287	22.5632	22.7272	21.6268	21.1326	20.3319	21.6652	21.2263	21.1365
HTR5A_HUMAN	HEAT repeat-containing protein 5A	HEATR5A	222004	3	2.35	2	-1.8183	0.00215628	-0.0746215	1	-1.74368	0.00279794	16.6442	16.8735	18.4256	15.7209	15.3995	15.368	15.7893	15.5347	15.3883
TRIPB_HUMAN	Thyroid receptor-interacting protein 11	TRIP11	227586	4	2.48	4	-3.67385	1.69691e-05	-1.85653	1	-1.81733	0.00280514	19.135	20.6407	19.2982	16.0201	15.9186	16.1137	18.6265	17.6071	17.3883
GMDS_HUMAN	GDP-mannose 4,6 dehydratase	GMDS	41950	9	33.33	9	1.58307	0.00391144	-0.0896519	0.832915	1.67272	0.00280648	22.1166	22.2903	20.9824	22.8932	23.6787	23.5667	22.911	23.7452	23.7514
FA50A_HUMAN	Protein FAM50A	FAM50A	40242	4	16.52	4	-2.4378	0.000345743	-0.655421	0.170272	-1.78237	0.00281342	22.6247	22.1602	23.3007	21.0224	19.4054	20.3445	21.2117	20.6135	20.9133
SCRIB_HUMAN	Protein scribble homolog	SCRIB	174915	22	20.06	22	-1.5348	0.0016103	-0.130153	0.716131	-1.40465	0.00281439	23.5115	23.5911	23.2204	21.3991	22.4995	21.82	22.1812	22.426	21.5018
S4R3S7_HUMAN	Acetyl-CoA carboxylase 2 (Fragment)	ACACB	17561	8	51.61	1	1.14478	0.0168261	-0.437037	0.293598	1.58182	0.00287902	21.0023	20.7607	19.4547	21.7709	21.6221	21.2592	21.8109	22.2113	21.941
ARHG6_HUMAN	Rho guanine nucleotide exchange factor 6	ARHGEF6	87499	4	6.83	3	0.0737594	0.886876	2.10222	1	-2.02847	0.00292541	20.3068	19.3575	18.5528	19.7487	18.7462	19.9435	17.8985	17.4384	16.7949
DICER_HUMAN	Endoribonuclease Dicer	DICER1	218682	17	12.96	15	-1.5493	0.000240403	-0.479881	0.104454	-1.06942	0.00294794	21.8129	21.7279	22.0469	20.5269	20.126	20.2869	21.1807	20.3621	20.8367
RED_HUMAN	Protein Red	IK	65602	7	19.93	7	-1.67209	0.0121955	0.48092	0.393101	-2.15301	0.00297099	21.6077	21.8607	22.2677	20.7535	19.4661	20.5003	20.7903	19.8326	18.6542
MGAP_HUMAN	MAX gene-associated protein	MGA	336159	4	1.79	4	-3.49882	1.63482e-06	-2.2045	1	-1.29432	0.00297991	19.052	19.7575	19.7394	16.0201	15.9186	16.1137	17.7307	18.8028	18.1324
ERBIN_HUMAN	Erbin	ERBIN	158298	12	13.03	12	-2.22943	0.0149233	0.75578	0.336507	-2.98521	0.00299754	21.7761	21.9274	20.3809	17.4853	19.7776	20.1331	19.3191	17.6068	18.2029
SPE39_HUMAN	Spermatogenesis-defective protein 39 homolog	VIPAS39	57005	1	1.42	1	-0.614475	0.0782879	0.626813	0.0733995	-1.24129	0.00300491	18.5649	18.3459	18.9749	17.849	17.9941	18.199	17.9822	17.1944	16.9852
LANC1_HUMAN	Glutathione S-transferase LANCL1	LANCL1	45283	1	3.01	1	0.954775	0.00199551	0.0610524	0.790519	0.893723	0.00300931	19.0857	19.0543	18.7092	19.8499	20.0407	19.8229	19.6642	19.8267	20.0394
HCD2_HUMAN	3-hydroxyacyl-CoA dehydrogenase type-2	HSD17B10	26923	7	44.06	7	1.32261	0.00104333	0.203927	0.484559	1.11868	0.00304546	21.6081	21.6006	21.1053	22.9378	22.7142	22.6298	22.2798	22.3452	23.0451
TTLL1_HUMAN	Polyglutamylase complex subunit TTLL1	TTLL1	48988	6	19.39	5	0.889781	0.0200008	-0.372543	0.268575	1.26232	0.00306726	20.9797	21.5218	20.2705	21.8953	21.799	21.747	22.1112	22.4046	22.0432
ATPA_HUMAN	ATP synthase subunit alpha, mitochondrial	ATP5F1A	59751	21	43.94	21	0.557886	0.0313653	-0.31812	0.180894	0.876007	0.00307855	24.8493	24.5831	24.3625	25.3257	25.0621	25.0808	25.5105	25.4422	25.4703
VATB2_HUMAN	V-type proton ATPase subunit B, brain isoform	ATP6V1B2	56501	5	15.07	5	-1.54284	0.00262855	-0.0394537	0.91889	-1.50339	0.00308053	20.7532	20.7101	20.5723	19.9543	18.5363	18.9164	19.6594	18.9184	18.9477
DCTN4_HUMAN	Dynactin subunit 4	DCTN4	52337	6	22.17	6	-1.51197	0.00405522	0.0704029	0.863064	-1.58237	0.00308848	21.3846	22.0407	21.5975	20.126	20.0719	20.2889	20.6747	20.4711	19.1298
TPC11_HUMAN	Trafficking protein particle complex subunit 11	TRAPPC11	128881	3	2.82	3	-1.03266	0.00441216	0.0618625	0.826952	-1.09452	0.00312084	19.6928	19.4292	19.1289	18.2982	18.4987	18.356	18.7513	17.9047	18.3113
UN13B_HUMAN	Protein unc-13 homolog B	UNC13B	180679	5	3.96	5	-1.56043	0.0364432	0.974609	0.159915	-2.53503	0.00312423	20.2475	19.6888	19.2197	18.1783	18.068	18.2285	18.7795	15.7981	16.9733
FLOT2_HUMAN	Flotillin-2	FLOT2	47064	6	19.39	6	-1.42702	0.0318135	0.815081	1	-2.2421	0.00313101	21.3846	21.0139	19.1974	19.0247	18.8443	19.4459	18.8029	18.5446	17.522
ATPG_HUMAN	ATP synthase subunit gamma, mitochondrial	ATP5F1C	32996	6	16.78	6	0.606118	0.0473285	-0.444773	0.126577	1.05089	0.00316032	21.7266	21.8605	21.8414	22.1419	22.661	22.444	22.8655	23.2552	22.4605
ERF3A_HUMAN	Eukaryotic peptide chain release factor GTP-binding subunit ERF3A	GSPT1	55756	7	20.24	7	0.655451	0.0154642	-0.217264	0.350159	0.872714	0.00324253	21.9105	22.1286	22.0261	22.8634	22.7596	22.4085	22.8766	23.0316	22.7752
TAD2B_HUMAN	Transcriptional adapter 2-beta	TADA2B	48470	3	7.86	3	-2.40664	0.000305617	-0.716702	0.127318	-1.68994	0.00324289	19.5988	19.4129	20.0856	17.5126	17.1172	17.2476	17.6845	17.2995	19.0435
PSME2_HUMAN	Proteasome activator complex subunit 2	PSME2	27402	6	32.22	6	0.906333	0.00905805	-0.177999	0.532808	1.08433	0.0032753	21.2718	21.5358	20.8317	21.8716	22.506	21.9807	22.1337	22.4597	22.2989
ODPA_HUMAN	Pyruvate dehydrogenase E1 component subunit alpha, somatic form, mitochondrial	PDHA1	43296	6	18.46	6	1.16399	0.00972887	-0.247482	0.505971	1.41147	0.00327691	22.1059	22.2637	20.9859	23	23.1787	22.6689	22.8904	23.4108	23.2888
NRBF2_HUMAN	Nuclear receptor-binding factor 2	NRBF2	32378	5	28.92	4	-0.866697	0.0352664	0.518666	0.173106	-1.38536	0.00328174	21.6155	21.4725	21.2568	20.9498	21.0634	19.7315	20.2096	20.0168	19.9625
MPP2_HUMAN	MAGUK p55 subfamily member 2	MPP2	64581	3	7.64	2	-0.312618	0.237636	0.663848	0.0247738	-0.976466	0.00328179	17.3407	17.2973	17.3201	17.3086	16.9282	16.7836	16.5521	16.4916	15.9852
VASP_HUMAN	Vasodilator-stimulated phosphoprotein	VASP	39830	2	10.26	2	-0.64178	0.242282	1.38233	0.0243899	-2.02411	0.0033017	19.078	18.4974	18.9967	19.042	17.5482	18.0566	17.7645	15.8903	16.845
CATIN_HUMAN	Cactin	CACTIN	88702	5	9.1	5	-1.9866	0.0142046	0.604798	0.381133	-2.5914	0.00330468	19.9971	20.0838	21.0097	19.0976	16.8402	19.1931	17.8963	16.9317	18.4884
RBM10_HUMAN	RNA-binding protein 10	RBM10	103533	8	12.58	7	-0.977868	0.0327717	0.553649	0.187902	-1.53152	0.00333241	22.7278	22.8398	23.1618	22.1099	21.5251	22.1608	21.9702	21.6729	20.4918
PLEC_HUMAN	Plectin	PLEC	531791	7	2.01	6	0.936742	0.0391145	-0.595569	0.15987	1.53231	0.00333482	18.4342	19.943	19.103	20.0229	20.473	19.7946	20.8801	20.8653	20.3317
F10A1_HUMAN	Hsc70-interacting protein	ST13	41332	5	12.74	5	0.89373	0.0171266	-0.315935	0.33039	1.20966	0.00333816	21.0134	21.0428	21.5862	22.1497	22.006	22.1679	23.0416	22.1272	22.1026
M2OM_HUMAN	Mitochondrial 2-oxoglutarate/malate carrier protein	SLC25A11	34062	8	30.25	8	0.51472	0.103572	-0.605508	0.0619008	1.12023	0.00334233	21.6192	21.0961	21.5909	22.0093	21.4932	22.3479	22.717	22.3517	22.5982
CLH1_HUMAN	Clathrin heavy chain 1	CLTC	191615	48	38.27	48	0.356962	0.131564	-0.490965	0.0483333	0.847927	0.00334678	25.1366	25.129	24.8699	25.6368	25.3302	25.2394	25.963	25.8537	25.8626
XIAP_HUMAN	E3 ubiquitin-protein ligase XIAP	XIAP	56685	4	13.08	4	-0.686951	0.163994	1.09584	0.0386279	-1.78279	0.0033816	20.384	20.5508	20.84	20.1612	18.7811	20.7716	19.0823	18.563	18.7812
FLII_HUMAN	Protein flightless-1 homolog	FLII	144751	24	23.64	24	-1.31314	0.00111262	-0.211363	0.470276	-1.10178	0.00338879	23.7667	23.6673	23.2584	22.3666	21.9402	22.4461	22.655	22.0247	22.7072
TSNAX_HUMAN	Translin-associated protein X	TSNAX	33112	6	31.72	6	-1.7065	0.010638	0.384094	0.4893	-2.09059	0.00341644	21.4622	21.7393	21.6806	20.8478	18.4538	20.4611	19.3714	19.6707	19.5683
TBL1R_HUMAN	F-box-like/WD repeat-containing protein TBL1XR1	TBL1XR1	55595	7	21.4	7	-1.49151	0.00014904	-0.549419	0.0476808	-0.94209	0.00341921	23.2324	23.2487	22.6786	21.7466	21.5828	21.3558	22.0444	22.1563	22.1328
ARHGC_HUMAN	Rho guanine nucleotide exchange factor 12	ARHGEF12	173232	5	4.73	5	-1.94621	0.00187498	-0.182038	0.695461	-1.76418	0.00344423	20.7809	20.2779	21.0146	19.0977	19.0749	18.0621	19.6434	19.0823	18.0551
B4DGK4_HUMAN	Alternative protein SYT7	SYT7	13173	1	6.56	1	1.3075	0.0221122	-0.546707	0.279003	1.85421	0.00350947	24.3792	24.0057	22.9118	24.581	25.7812	24.8569	25.1128	26.2278	25.5187
PEX5_HUMAN	Peroxisomal targeting signal 1 receptor	PEX5	70865	21	49.92	21	-1.34458	0.0033157	-0.0128139	0.97085	-1.33177	0.00351206	23.0225	23.0247	23.2572	21.3438	22.0549	21.872	22.2368	22.016	21.0562
FLNC_HUMAN	Filamin-C	FLNC	291022	59	32.22	59	-1.25475	0.00282834	-0.0447046	0.888533	-1.21005	0.0035236	26.5489	26.7834	26.8868	25.9077	25.081	25.4661	26.0561	25.2287	25.3041
EHBP1_HUMAN	EH domain-binding protein 1	EHBP1	140017	12	16	11	-1.33355	0.0211758	0.538325	0.290589	-1.87187	0.00352494	22.11	22.2037	22.5135	20.7247	20.8444	21.2575	21.4487	20.5025	19.2605
SDCB1_HUMAN	Syntenin-1	SDCBP	32444	3	20.13	3	-1.13315	0.00229649	-0.0774657	0.781259	-1.05569	0.00354269	19.5121	19.6053	20.136	18.7974	18.2349	18.8215	18.7779	18.8143	18.494
TF3C1_HUMAN	General transcription factor 3C polypeptide 1	GTF3C1	238875	30	19.39	30	-1.39323	0.000401436	-0.39266	0.160284	-1.00057	0.00355696	23.6789	23.9863	23.9491	22.4771	22.651	22.3065	23.3041	22.7264	22.5821
GBB2_HUMAN	Guanine nucleotide-binding protein G(I)/G(S)/G(T) subunit beta-2	GNB2	37331	11	33.82	11	-2.67547	0.0112278	0.614206	0.485366	-3.28967	0.00355892	24.8834	24.3026	22.4609	21.5493	21.8555	20.2156	19.7962	19.6509	22.3307
DCNL5_HUMAN	DCN1-like protein 5	DCUN1D5	27508	4	15.61	4	1.06189	0.00517498	-0.0687997	0.818118	1.13069	0.00358429	20.7026	20.8795	20.8498	21.6369	22.1947	21.786	21.5558	22.4896	21.7786
RL9_HUMAN	60S ribosomal protein L9	RPL9	21863	7	54.17	7	0.802058	0.0155528	-0.245632	0.386873	1.04769	0.00366268	23.6633	23.5541	24.0262	24.8439	24.4781	24.3278	24.4461	24.7999	25.1407
HDAC3_HUMAN	Histone deacetylase 3	HDAC3	48848	3	8.41	3	-1.46583	0.00187903	-0.150956	0.666866	-1.31488	0.0036744	20.9065	20.7768	20.6005	19.78	19.3617	18.7447	19.8915	18.9126	19.5351
WIPI3_HUMAN	WD repeat domain phosphoinositide-interacting protein 3	WDR45B	38122	1	4.07	1	1.26691	0.000675199	0.293964	0.272142	0.972949	0.00370633	18.758	18.6863	18.2264	19.8357	19.7557	19.8801	19.1735	19.6561	19.76
XRCC1_HUMAN	DNA repair protein XRCC1	XRCC1	69498	3	8.85	2	-0.890971	0.0233856	0.376423	1	-1.26739	0.00371133	18.6372	18.9461	19.271	18.5601	17.5431	18.0782	18.0342	17.6977	17.3202
MYD88_HUMAN	Myeloid differentiation primary response protein MyD88	MYD88	33233	4	14.53	4	1.84732	0.0051298	-0.105052	0.839741	1.95237	0.00371348	18.7598	18.7891	16.7656	20.1064	20.1434	19.6066	19.8152	20.0504	20.306
RBM20_HUMAN	RNA-binding protein 20	RBM20	134258	3	5.38	3	-1.38091	0.000215327	-0.477559	1	-0.903348	0.00372365	19.6147	19.7377	19.8296	18.279	18.3451	18.4151	19.1785	18.5222	18.7711
PHAR4_HUMAN	Phosphatase and actin regulator 4	PHACTR4	78211	5	12.96	5	-2.70179	0.000383304	-0.789709	0.144612	-1.91208	0.00373543	19.7088	21.0419	21.4452	18.1007	17.5152	18.4747	19.4359	18.2232	18.8006
CWC15_HUMAN	Spliceosome-associated protein CWC15 homolog	CWC15	26624	2	13.54	2	-1.22411	0.00546697	0.0824507	0.812841	-1.30657	0.00374185	19.7781	20.5041	20.7316	18.5187	19.4515	19.3713	19.1877	18.9138	18.9926
ELAV1_HUMAN	ELAV-like protein 1	ELAVL1	36092	8	34.97	8	1.19388	0.00152295	0.161026	0.561955	1.03285	0.00375317	22.8316	23.2243	22.2761	24.0378	23.8456	24.0302	23.7965	23.7612	23.8729
ARP10_HUMAN	Actin-related protein 10	ACTR10	46307	6	25.9	6	-1.78463	0.0024492	-0.12164	0.784064	-1.66299	0.00376268	19.7	20.815	20.1934	18.4033	18.112	18.8393	19.2235	18.7573	17.7387
FBX22_HUMAN	F-box only protein 22	FBXO22	44508	5	14.14	5	1.38682	0.00431556	-0.0290309	0.938803	1.41585	0.00381963	20.1783	21.266	20.561	21.8865	22.3174	21.9619	21.4414	22.5083	22.3031
PARK7_HUMAN	Parkinson disease protein 7	PARK7	19891	11	44.44	11	1.17984	0.0103655	-0.229963	0.546019	1.4098	0.00384787	22.618	22.3002	22.4681	23.5597	23.8177	23.5484	23.1705	23.7177	24.7275
RAP1A_HUMAN	Ras-related protein Rap-1A	RAP1A	20987	2	13.59	2	-0.558116	0.298656	1.38635	1	-1.94446	0.00387366	18.7665	16.5549	16.8322	16.6509	16.8942	16.9342	15.6411	15.3678	15.3114
UCKL1_HUMAN	Uridine-cytidine kinase-like 1	UCKL1	61141	7	19.34	7	-2.45838	0.00309328	-0.0985085	0.876569	-2.35987	0.00395217	22.1854	21.8193	21.8342	18.2405	20.4117	19.8116	19.987	20.3519	18.4204
SKA1_HUMAN	Spindle and kinetochore-associated protein 1	SKA1	29484	6	33.33	6	-1.19615	0.00491724	0.0453304	0.891941	-1.24148	0.00395787	22.1521	21.1497	22.061	20.378	20.872	20.5244	20.7093	20.7492	20.1799
SEPT2_HUMAN	Septin-2	SEPTIN2	41487	11	46.26	11	-1.08648	0.00584832	0.0746784	0.811306	-1.16115	0.00398498	24.9116	24.4831	24.6415	24.0426	23.1471	23.587	23.7181	23.0912	23.7434
KTNA1_HUMAN	Katanin p60 ATPase-containing subunit A1	KATNA1	55965	5	12.22	5	-0.515094	0.271719	1.16732	0.0261415	-1.68241	0.00398659	19.818	19.7584	20.5145	19.8033	20.0605	18.6817	17.6747	18.8393	18.5296
ELP5_HUMAN	Elongator complex protein 5	ELP5	34841	5	27.53	5	-0.767223	0.0514643	0.540244	0.148724	-1.30747	0.00400862	22.2774	22.2475	22.4211	21.6124	21.3412	21.6907	21.7931	20.8388	20.3917
PA24A_HUMAN	Cytosolic phospholipase A2	PLA2G4A	85239	10	20.96	10	-2.96469	0.000933428	-0.611872	0.347025	-2.35281	0.00403947	21.2829	20.721	20.9283	17.4824	17.0584	19.4973	18.9756	17.7522	19.1458
PP1G_HUMAN	Serine/threonine-protein phosphatase PP1-gamma catalytic subunit	PPP1CC	36984	18	54.49	3	-1.59415	0.0248554	0.672098	0.28706	-2.26625	0.00404002	23.1107	23.0285	22.9704	21.2933	21.4987	21.5351	21.74	21.486	19.0848
RFC4_HUMAN	Replication factor C subunit 4	RFC4	39682	5	17.08	5	-1.83458	0.000554575	-0.48495	0.203565	-1.34963	0.00404361	21.1341	21.3919	21.5538	18.918	20.1271	19.5309	20.4271	19.5389	20.0649
CDCA2_HUMAN	Cell division cycle-associated protein 2	CDCA2	112676	1	1.27	1	-0.84501	0.00746938	0.0948341	1	-0.939844	0.0040858	16.4836	17.0524	17.0513	16.0201	15.9186	16.1137	16.1648	15.8941	15.7089
ADT3_HUMAN	ADP/ATP translocase 3	SLC25A6	32866	9	29.19	3	0.675207	0.0175386	-0.211033	0.389016	0.88624	0.00412917	21.7027	21.1696	21.0743	21.9899	21.9548	22.0275	22.0954	22.2723	22.2375
MAP1B_HUMAN	Microtubule-associated protein 1B	MAP1B	270634	64	39.38	61	-1.63389	0.000887602	-0.351724	0.324303	-1.28216	0.0041313	25.2988	26.1007	25.9789	23.9046	24.2949	24.2773	25.0384	24.5428	23.9507
A8K7N0_HUMAN	60S ribosomal protein L14		23646	7	26.61	7	0.452754	0.116057	-0.536463	0.0693563	0.989217	0.00415701	25.0279	25.3025	24.7284	25.2581	25.8462	25.3128	25.9301	26.2056	25.8907
STAT1_HUMAN	Signal transducer and activator of transcription 1-alpha/beta	STAT1	87335	12	23.6	11	-0.507571	0.39029	1.62535	0.0177028	-2.13292	0.00418206	21.3671	21.5658	22.4301	21.593	21.0099	21.2374	21.0509	19.181	18.7323
DDX3X_HUMAN	ATP-dependent RNA helicase DDX3X	DDX3X	73243	24	44.56	24	1.30763	0.000426956	0.388526	0.144153	0.919109	0.00425227	24.1157	24.3398	24.2973	25.5324	25.4046	25.7386	25.5432	25.0832	24.8837
UBXN4_HUMAN	UBX domain-containing protein 4	UBXN4	56778	4	18.11	3	-2.77054	0.00518423	0.0948341	1	-2.86537	0.00426621	19.9587	19.8143	16.591	16.0201	15.9186	16.1137	16.1648	15.8941	15.7089
CFA20_HUMAN	Cilia- and flagella-associated protein 20	CFAP20	22774	3	21.24	3	-0.571238	0.213093	1.03215	0.0383549	-1.60338	0.00439952	19.4226	19.1565	20.077	18.9165	18.638	19.3879	17.8305	17.2209	18.7946
USO1_HUMAN	General vesicular transport factor p115	USO1	107895	24	35.14	22	-1.78237	0.000578434	-0.482888	0.195948	-1.29949	0.00441582	23.7687	23.6129	24.2404	22.397	21.7856	22.0923	23.2635	22.3533	22.1068
SF3B4_HUMAN	Splicing factor 3B subunit 4	SF3B4	44386	5	18.63	5	-0.370551	0.161883	0.541911	0.0526735	-0.912462	0.0044644	22.3377	22.5757	21.9758	21.6706	21.9814	22.1256	21.2559	21.4324	21.4635
RING1_HUMAN	E3 ubiquitin-protein ligase RING1	RING1	42429	3	10.1	2	-1.39152	0.000129079	-0.567489	0.0293886	-0.824027	0.00447436	19.3914	19.7238	19.4857	17.9915	18.0357	18.3992	18.7713	18.6455	18.7121
CE170_HUMAN	Centrosomal protein of 170 kDa	CEP170	175293	45	38.38	44	-1.26238	0.000374948	-0.401694	0.114984	-0.860681	0.00456831	25.584	25.7752	25.7112	24.4466	24.3839	24.4528	25.0834	24.9406	24.4643
PEF1_HUMAN	Peflin	PEF1	30381	8	31.34	7	1.1962	0.00530448	-0.0314218	0.925941	1.22762	0.00456872	21.7322	21.8995	21.1326	22.9163	23.1426	22.2939	22.7382	23.2174	22.4914
DAAF5_HUMAN	Dynein axonemal assembly factor 5	DNAAF5	93521	4	5.03	4	0.663869	0.106672	-0.720742	0.0834691	1.38461	0.00457067	17.8037	18.9161	17.9779	18.5577	19.4461	18.6854	19.9555	19.5852	19.3108
GID8_HUMAN	Glucose-induced degradation protein 8 homolog	GID8	26749	2	15.79	2	-0.882346	0.0996252	0.91474	1	-1.79709	0.0045714	15.6573	17.9007	17.1413	16.0201	15.9186	16.1137	15.2842	15.0476	14.9764
NELFE_HUMAN	Negative elongation factor E	NELFE	43240	9	28.68	9	-3.76427	0.000542942	-1.06162	0.176327	-2.70265	0.00458078	21.3882	21.3707	22.534	16.5135	17.9034	19.5832	19.7897	18.3304	19.0649
A8KA33_HUMAN	cDNA FLJ76690, highly similar to Homo sapiens neuronal protein isoform a mRNA		77138	4	7.18	4	-1.39152	0.00408442	-0.027643	0.941373	-1.36388	0.00459295	19.6719	19.9142	19.7168	17.8696	18.4604	18.7984	19.0426	17.7333	18.4354
TAF7_HUMAN	Transcription initiation factor TFIID subunit 7	TAF7	40259	5	18.34	5	-1.03344	0.0709705	0.852842	0.125579	-1.88628	0.00459389	20.7598	20.9475	21.6235	19.3604	20.5319	20.3381	19.5983	18.1448	19.9289
RL10A_HUMAN	60S ribosomal protein L10a	RPL10A	24831	16	46.54	16	0.387137	0.141321	-0.509154	0.062848	0.896292	0.00460238	25.4726	25.6575	25.0733	25.7291	25.8777	25.7579	26.0332	26.4282	26.4308
PAPD1_HUMAN	Poly(A) RNA polymerase, mitochondrial	MTPAP	66172	2	6.19	2	1.61855	0.0163786	-0.436691	0.44844	2.05524	0.00460782	17.9276	18.4617	16.7152	19.5438	20.1021	18.3142	19.6028	20.253	19.4143
RL13_HUMAN	60S ribosomal protein L13	RPL13	24261	7	29.86	7	0.577438	0.0606349	-0.427841	0.146858	1.00528	0.00462333	24.9814	25.4764	24.8844	25.482	26.08	25.5126	26.0413	26.3362	25.9806
SF3B3_HUMAN	Splicing factor 3B subunit 3	SF3B3	135577	50	44.7	50	-0.314646	0.180792	0.492991	0.0489531	-0.807637	0.00466538	26.5611	26.8286	26.4998	26.3196	26.5107	26.1152	25.7585	25.9008	25.8072
PRDX3_HUMAN	Thioredoxin-dependent peroxide reductase, mitochondrial	PRDX3	27693	4	17.58	4	1.39402	0.0010719	0.293526	0.347283	1.1005	0.00469828	20.9567	20.6724	21.5003	22.525	22.3949	22.3915	21.8	22.0304	22.6005
TBL1Y_HUMAN	F-box-like/WD repeat-containing protein TBL1Y	TBL1Y	56688	3	7.47	1	-1.37622	0.00134764	-0.252515	0.425489	-1.1237	0.00472096	16.9278	17.345	17.0602	16.146	15.0843	15.9741	16.0864	15.8976	15.9779
GTF2I_HUMAN	General transcription factor II-I	GTF2I	112416	33	38.28	32	-1.39763	0.000783607	-0.345288	0.253877	-1.05234	0.00472611	25.3701	25.6257	25.7743	23.8424	24.1861	24.5487	24.9495	24.4242	24.2394
A0A499FI31_HUMAN	Squamous cell carcinoma antigen recognized by T-cells 3	SART3	111958	48	51.58	46	0.188068	0.49452	1.16814	0.00161951	-0.980075	0.00474961	25.7694	25.9561	26.1291	26.1011	26.0792	26.2386	25.2891	25.1514	24.474
R3HCL_HUMAN	Coiled-coil domain-containing protein R3HCC1L	R3HCC1L	87883	3	6.44	3	-1.65969	0.0392848	0.899178	0.224656	-2.55886	0.00476034	19.9176	19.5699	20.2893	18.6888	17.1882	18.9208	18.9441	16.9401	16.2161
PBDC1_HUMAN	Protein PBDC1	PBDC1	26057	1	4.29	1	1.05144	0.0031337	0.0731155	0.78824	0.97832	0.00480172	17.4919	17.677	17.8754	18.8459	18.587	18.7658	18.8858	18.9176	18.1758
XPOT_HUMAN	Exportin-T	XPOT	109964	7	8.63	7	0.698045	0.0346418	-0.342522	0.254102	1.04057	0.00482867	20.4105	20.6695	20.1724	21.1073	21.022	21.2173	21.763	21.6965	20.9145
PCBP1_HUMAN	Poly(rC)-binding protein 1	PCBP1	37498	20	76.69	20	1.07389	0.00407542	0.0319698	0.912225	1.04192	0.00486051	25.4839	25.3766	24.7509	26.2102	26.3749	26.248	25.8487	26.3244	26.564
IPYR2_HUMAN	Inorganic pyrophosphatase 2, mitochondrial	PPA2	37920	3	8.98	3	0.59176	0.0414451	-0.329736	0.218503	0.921496	0.00486154	20.6665	20.9465	20.4093	20.9993	21.6147	21.1835	21.6674	21.5103	21.6091
ACTZ_HUMAN	Alpha-centractin	ACTR1A	42614	13	50.53	13	-1.46789	0.00118673	-0.298415	0.370364	-1.16948	0.0048675	24.1796	24.3545	24.1289	23.2546	22.446	22.5589	23.5657	22.609	22.98
PAPS1_HUMAN	Bifunctional 3'-phosphoadenosine 5'-phosphosulfate synthase 1	PAPSS1	70833	4	9.62	4	-1.07691	0.051353	0.696039	0.180919	-1.77295	0.00488597	20.6068	20.0553	20.6677	20.2261	19.0914	18.7815	19.1823	17.7493	19.0793
GGCT_HUMAN	Gamma-glutamylcyclotransferase	GGCT	21008	2	12.23	2	1.85609	0.0117362	-0.322805	0.598075	2.1789	0.00491491	18.5363	17.6534	18.6312	20.3486	20.7491	19.2915	19.8372	19.7603	21.76
GSHR_HUMAN	Glutathione reductase, mitochondrial	GSR	56257	14	48.85	14	1.55017	0.00416731	0.0435624	0.917435	1.5066	0.00491892	23.6803	24.1397	22.6132	24.9997	25.2187	24.8653	24.4412	25.0866	25.4252
CAND1_HUMAN	Cullin-associated NEDD8-dissociated protein 1	CAND1	136376	19	20.08	19	-1.43237	0.00127362	-0.281205	0.391144	-1.15116	0.00492308	23.4566	23.0847	23.7169	22.5234	21.5982	21.8394	22.6023	22.1703	22.0321
MOV10_HUMAN	Helicase MOV-10	MOV10	113671	15	19.64	15	1.35255	0.00687583	-0.0819069	0.838033	1.43446	0.00493623	22.1662	21.9681	21.2361	23.6065	22.3548	23.4668	22.9994	23.1346	23.5396
B3KMS0_HUMAN	Condensin complex subunit 1		157195	40	35.12	38	-1.32324	0.00165896	-0.216354	0.489582	-1.10689	0.00493736	24.6633	24.9623	25.0568	23.3318	23.5056	23.8752	24.201	23.9302	23.2305
INO1_HUMAN	Inositol-3-phosphate synthase 1	ISYNA1	61068	4	13.08	3	-0.96369	0.117124	1.0861	0.0824808	-2.04979	0.0049548	19.3745	19.6038	19.8277	18.0111	19.0738	18.8301	16.134	18.3144	18.2084
ITSN1_HUMAN	Intersectin-1	ITSN1	195422	9	6.74	9	-1.16132	0.0109386	0.180715	0.632021	-1.34203	0.00497098	22.4704	22.4364	22.4389	21.5316	20.8796	21.4506	21.9495	20.7386	20.6315
OSBL8_HUMAN	Oxysterol-binding protein-related protein 8	OSBPL8	101196	7	11.36	7	-1.83474	0.00754427	0.1417	0.79784	-1.97644	0.00497413	21.849	20.8941	20.9139	19.6953	18.6695	19.7879	20.2311	19.3054	18.1912
Z3H7A_HUMAN	Zinc finger CCCH domain-containing protein 7A	ZC3H7A	110538	4	4.74	3	-0.496082	0.280936	1.09615	0.0317972	-1.59224	0.00497514	20.1198	19.6206	19.6687	19.8802	18.1803	19.8603	18.209	18.136	18.2874
SPT5H_HUMAN	Transcription elongation factor SPT5	SUPT5H	121000	5	7.27	4	0.448325	0.148858	-0.595703	0.065238	1.04403	0.00502698	19.8994	19.9736	20.3088	20.7112	20.0532	20.7624	21.3926	20.7628	21.1584
HNRPU_HUMAN	Heterogeneous nuclear ribonucleoprotein U	HNRNPU	90584	34	33.94	34	0.821577	0.008897	-0.0885622	0.729209	0.910139	0.00505113	26.2728	26.7481	26.2641	27.2467	27.0178	27.4853	27.5654	27.283	27.167
NIP7_HUMAN	60S ribosome subunit biogenesis protein NIP7 homolog	NIP7	20463	1	7.78	1	1.08159	0.0114123	-0.175083	0.621409	1.25667	0.00505323	16.9925	17.2823	17.7686	18.4173	18.4298	18.4411	19.3076	18.0794	18.4264
R3HD2_HUMAN	R3H domain-containing protein 2	R3HDM2	106999	1	1.33	1	0.920019	0.0061369	-0.0273009	0.918497	0.94732	0.00520074	17.2034	17.2596	17.6046	17.9026	18.3745	18.5505	18.5669	18.1322	18.2105
MED15_HUMAN	Mediator of RNA polymerase II transcription subunit 15	MED15	86753	4	5.46	4	-2.22236	0.000405666	-0.724577	0.110816	-1.49778	0.00520281	20.1811	20.8541	19.4461	17.4134	18.5678	17.8329	18.535	18.4931	18.9597
IF2B1_HUMAN	Insulin-like growth factor 2 mRNA-binding protein 1	IGF2BP1	63481	23	43.85	23	1.09359	0.00183935	0.172562	0.511132	0.921029	0.00520735	25.3749	25.689	25.0912	26.6684	26.2192	26.5483	26.3366	26.0812	26.5003
RL7A_HUMAN	60S ribosomal protein L7a	RPL7A	29996	19	53.76	18	0.396691	0.196568	-0.64226	0.0501608	1.03895	0.00521083	25.9456	26.3422	25.6078	26.1159	26.8097	26.1601	26.8997	27.1691	26.9437
TRI33_HUMAN	E3 ubiquitin-protein ligase TRIM33	TRIM33	122533	8	7.54	8	-3.84954	6.94277e-05	-1.80334	0.0104267	-2.0462	0.00523457	21.5427	21.7371	21.7136	19.3101	16.9651	17.1697	19.0919	19.8734	19.8895
SNX24_HUMAN	Sorting nexin-24	SNX24	19818	2	17.16	2	-1.48828	0.0237441	0.513891	0.373596	-2.00217	0.00524231	17.4946	17.0874	19.1447	17.2756	15.714	16.2722	15.9592	15.9009	15.86
P85A_HUMAN	Phosphatidylinositol 3-kinase regulatory subunit alpha	PIK3R1	83598	2	3.18	1	-0.545705	0.0349939	0.258102	1	-0.803807	0.00524598	16.5448	16.7566	16.3881	16.0201	15.9186	16.1137	15.9719	15.74	15.5662
JIP4_HUMAN	C-Jun-amino-terminal kinase-interacting protein 4	SPAG9	146205	32	36.87	31	-1.84252	0.00157918	-0.3294	0.447776	-1.51312	0.00525292	25.2824	25.1481	25.5533	23.9747	22.5408	23.9407	24.354	23.5834	23.507
NEB1_HUMAN	Neurabin-1	PPP1R9A	123342	2	2.82	1	-0.771739	0.00991907	0.0948341	1	-0.866573	0.00526057	16.9101	16.9865	16.471	16.0201	15.9186	16.1137	16.1648	15.8941	15.7089
DI3L1_HUMAN	DIS3-like exonuclease 1	DIS3L	120787	17	18.5	17	1.20475	0.000241917	0.450742	0.0571639	0.754006	0.00528415	22.6758	22.8373	22.5583	23.7273	23.9318	24.0264	23.4358	23.5025	23.395
RFC1_HUMAN	Replication factor C subunit 1	RFC1	128255	4	4.7	4	-3.4572	0.000169668	-1.39514	0.0357118	-2.06206	0.00529291	20.1975	20.7191	20.2724	16.8656	17.1114	16.8405	19.6387	16.927	18.4372
TOX4_HUMAN	TOX high mobility group box family member 4	TOX4	66195	10	21.42	10	-3.18293	0.00704176	0.165482	0.861244	-3.34842	0.00530109	23.6838	24.1039	24.1039	20.9486	19.5949	21.7994	22.2172	21.3397	18.2894
GSTCD_HUMAN	Glutathione S-transferase C-terminal domain-containing protein	GSTCD	71079	1	1.42	1	-0.100703	0.731875	0.930748	1	-1.03145	0.00546271	16.938	16.6719	16.9196	16.5972	16.7669	16.8632	16.344	15.7806	15.3104
TOLIP_HUMAN	Toll-interacting protein	TOLLIP	30282	1	5.11	1	-0.653432	0.0362065	0.309573	0.274552	-0.963006	0.00548567	18.6108	18.5386	18.2771	18.1437	17.374	17.9486	17.7569	17.4321	17.3485
PHB1_HUMAN	Prohibitin 1	PHB1	29804	8	40.07	8	0.582975	0.125296	-0.664599	0.086075	1.24757	0.00552442	21.8405	21.2148	21.277	22.5535	21.6275	21.9001	23.2025	22.2707	22.6017
TB10B_HUMAN	TBC1 domain family member 10B	TBC1D10B	87199	2	4.46	2	-1.63116	6.47897e-05	-0.780468	1	-0.850688	0.00554578	20.5636	20.0288	20.0411	18.4388	18.7043	18.5969	19.2572	19.5279	19.2963
PLRG1_HUMAN	Pleiotropic regulator 1	PLRG1	57194	10	34.63	9	-1.21576	0.000530664	-0.374555	0.142207	-0.841207	0.00555886	23.5019	23.0344	23.179	22.2389	21.9029	21.9262	22.1929	22.4766	22.5221
L0R5A1_HUMAN	Alternative protein CSF2RB	CSF2RB	11646	1	7.41	1	0.662422	0.0861216	-0.57924	0.126399	1.24166	0.00557622	28.5727	28.4587	27.5074	28.5291	29.0623	28.9346	29.0285	29.785	29.4503
2A5G_HUMAN	Serine/threonine-protein phosphatase 2A 56 kDa regulatory subunit gamma isoform	PPP2R5C	61061	5	10.69	3	-2.58377	0.00212638	-0.387077	0.541346	-2.19669	0.00562046	19.2274	19.3144	19.3832	16.5961	15.8152	17.7623	18.1539	17.309	15.8719
RL7_HUMAN	60S ribosomal protein L7	RPL7	29226	16	46.77	16	0.419941	0.156067	-0.557848	0.0697876	0.977789	0.00562996	26.4362	26.7046	26.0905	26.6957	27.1362	26.6592	27.2582	27.7346	27.1719
METK2_HUMAN	S-adenosylmethionine synthase isoform type-2	MAT2A	43661	4	13.16	4	1.00094	0.0276892	-0.375438	0.351741	1.37638	0.00564835	20.4249	20.5107	19.2255	20.9909	21.2412	20.9319	21.1578	21.1731	21.9594
CUX1_HUMAN	Homeobox protein cut-like 1	CUX1	164187	6	6.25	6	-4.5321	1.22742e-06	-3.07833	1	-1.45377	0.00565688	20.2303	20.6882	20.7302	16.0201	15.9186	16.1137	18.0757	19.5524	19.6593
RL3_HUMAN	60S ribosomal protein L3	RPL3	46109	15	33.25	15	0.195581	0.427885	-0.650133	0.0219223	0.845714	0.00573698	25.579	25.8134	25.2785	25.943	25.8358	25.4788	26.4177	26.4318	26.3584
STAT3_HUMAN	Signal transducer and activator of transcription 3	STAT3	88068	7	14.68	7	-0.647383	0.0785116	0.52344	0.14323	-1.17082	0.00578168	21.2102	21.7299	21.7459	21.4429	20.7908	20.5101	20.7088	20.5242	19.9405
ILF3_HUMAN	Interleukin enhancer-binding factor 3	ILF3	95338	32	39.04	31	0.64586	0.0204587	-0.180462	0.453828	0.826322	0.00578529	25.4507	25.8022	25.1364	26.1473	26.0722	26.1074	26.354	26.2276	26.2867
NBAS_HUMAN	NBAS subunit of NRZ tethering complex	NBAS	268571	5	2.95	5	-2.0622	0.00407266	-0.123174	1	-1.93903	0.00580896	20.0574	19.7225	20.2407	17.3927	18.0425	18.3988	19.29	16.9008	18.0127
PTBP1_HUMAN	Polypyrimidine tract-binding protein 1	PTBP1	57221	14	36.53	14	0.521042	0.0330435	-0.22226	0.311983	0.743302	0.00581231	23.1755	23.2451	23.2501	23.9597	23.7389	23.5352	23.995	23.955	23.9506
B2RDY9_HUMAN	Adenylyl cyclase-associated protein		51615	8	22.11	8	-1.56672	0.00318091	-0.154041	0.705384	-1.41268	0.00582641	22.3918	22.5263	22.706	21.3583	20.8002	20.7653	22.0298	20.9499	20.4063
NUBP1_HUMAN	Cytosolic Fe-S cluster assembly factor NUBP1	NUBP1	34534	1	2.81	1	0.824927	0.0171853	-0.189792	0.520279	1.01472	0.00585394	18.4869	18.2478	18.5178	19.2666	19.5863	18.8744	19.0082	19.7845	19.5039
NCDN_HUMAN	Neurochondrin	NCDN	78864	4	6.72	4	1.45337	0.011143	-0.184158	0.696973	1.63753	0.00586098	17.7328	19.4649	17.5265	19.6504	19.6771	19.7569	20.034	19.9842	19.6186
SQSTM_HUMAN	Sequestosome-1	SQSTM1	47687	6	24.77	6	1.99557	0.0471924	-1.11086	0.233377	3.10643	0.0059071	17.1032	20.4573	21.176	21.2175	21.4829	22.0228	22.4974	22.672	22.8865
MPRI_HUMAN	Cation-independent mannose-6-phosphate receptor	IGF2R	274375	7	3.01	7	-1.91787	4.03267e-05	-0.987245	0.00422057	-0.930623	0.00592616	21.1736	21.2542	21.0808	19.2796	19.3696	19.1058	19.9763	19.9952	20.7454
B6E4X6_HUMAN	Cellular tumor antigen p53		43754	11	37.4	11	0.772566	0.0162842	-0.164524	0.546709	0.937089	0.00594544	23.8935	23.793	23.5758	24.2111	24.5623	24.8066	24.6517	25.0393	24.3825
MYPT1_HUMAN	Protein phosphatase 1 regulatory subunit 12A	PPP1R12A	115281	14	16.89	14	-2.04854	0.00193775	-0.350626	0.48045	-1.69791	0.00597225	23.6601	23.5009	22.595	21.5105	20.5829	21.5169	22.501	21.2018	20.9594
NF1_HUMAN	Neurofibromin	NF1	319372	17	7.4	16	-1.37431	0.0121724	0.191767	0.673648	-1.56608	0.00606248	22.177	21.9275	22.0673	21.4475	19.5654	21.0359	20.8294	20.3485	20.2955
6PGL_HUMAN	6-phosphogluconolactonase	PGLS	27547	5	24.03	5	1.38373	0.00561685	0.0201533	0.959301	1.36358	0.00610093	20.9152	22.4217	21.731	22.6959	23.5163	23.0068	22.8846	23.1625	23.1114
MYO5A_HUMAN	Unconventional myosin-Va	MYO5A	215405	9	6.2	8	-3.83923	5.10227e-05	-1.93048	1	-1.90875	0.00611344	22.0074	21.632	20.0547	18.0605	16.8049	17.3109	19.8694	18.8615	19.2369
TRM2B_HUMAN	tRNA (uracil-5-)-methyltransferase homolog B	TRMT2B	56476	1	2.98	1	0.582423	0.103028	-0.557199	1	1.13962	0.00613847	14.4229	14.6464	15.2797	15.3386	15.8356	14.9221	16.1648	15.8941	15.7089
KDM1A_HUMAN	Lysine-specific histone demethylase 1A	KDM1A	92903	20	31.22	18	-1.62888	2.92714e-05	-0.875399	0.00255317	-0.753485	0.00618302	23.7142	23.9261	23.606	22.2591	22.1853	21.9152	23.0392	22.9338	23.0128
CDC73_HUMAN	Parafibromin	CDC73	60577	13	29.76	13	-1.82891	0.000777462	-0.517415	0.19573	-1.3115	0.00619789	23.6363	23.5926	23.3922	21.1224	22.0433	21.9687	22.7781	22.3866	21.5219
SYWC_HUMAN	Tryptophan--tRNA ligase, cytoplasmic	WARS1	53165	16	50.32	16	-0.966329	0.0369788	0.433963	0.301099	-1.40029	0.00621401	24.0494	23.638	23.9275	23.3171	22.116	23.2828	23.0028	21.8892	22.522
ODPB_HUMAN	Pyruvate dehydrogenase E1 component subunit beta, mitochondrial	PDHB	39233	12	30.36	12	1.52925	0.0324693	-0.613094	0.338445	2.14234	0.00628457	22.6871	22.9196	20.5406	23.8525	24.0483	22.8342	23.7905	24.4665	24.3172
CHMP5_HUMAN	Charged multivesicular body protein 5	CHMP5	24571	4	25.11	4	-1.74389	0.0331465	0.709868	0.333751	-2.45376	0.00630561	20.3499	19.8651	20.8116	18.722	17.5635	19.5095	19.4705	17.1328	17.0622
SHOT1_HUMAN	Shootin-1	SHTN1	71640	11	22.82	11	-1.85718	0.007581	0.0628298	0.910608	-1.92001	0.00631107	22.2798	22.6228	23.3339	20.1547	20.8223	21.6879	21.8687	20.5908	20.017
GSTM3_HUMAN	Glutathione S-transferase Mu 3	GSTM3	26560	9	35.56	9	0.89451	0.0405104	-0.425689	0.28521	1.3202	0.00637557	21.7845	21.4543	21.361	22.5518	23.052	21.6796	22.361	23.085	23.1143
THOC6_HUMAN	THO complex subunit 6 homolog	THOC6	37535	9	39.88	8	-1.60926	0.134359	1.83884	0.0927668	-3.4481	0.0063808	22.0399	22.51	22.1839	20.658	20.6972	20.5508	20.132	15.9126	20.3449
BPTF_HUMAN	Nucleosome-remodeling factor subunit BPTF	BPTF	338262	12	5.71	12	-4.29353	0.000364244	-1.55066	0.0779393	-2.74287	0.00646442	21.4426	22.3511	21.5315	15.5091	18.9352	18.0003	19.7632	18.2993	19.0341
ATPO_HUMAN	ATP synthase subunit O, mitochondrial	ATP5PO	23277	7	45.54	7	1.11562	0.0159613	-0.205811	0.599167	1.32143	0.00663298	20.8044	19.7552	21.1354	21.6354	21.4594	21.9471	21.4463	22.0431	22.17
RAB21_HUMAN	Ras-related protein Rab-21	RAB21	24348	3	17.78	3	1.63994	0.00962151	-0.115793	0.822862	1.75574	0.00665762	18.943	18.7046	17.2063	20.4348	19.3003	20.0387	19.4701	20.1924	20.4588
HD_HUMAN	Huntingtin	HTT	347603	12	4.17	12	-3.00153	0.00231578	-0.491847	0.510588	-2.50969	0.00665871	21.9621	21.7219	21.6281	19.3064	16.9621	20.0389	20.0837	18.4483	19.251
SH3K1_HUMAN	SH3 domain-containing kinase-binding protein 1	SH3KBP1	73126	13	29.47	12	-1.08547	0.0025943	-0.161161	0.557323	-0.924314	0.00665941	22.7198	22.7411	22.6175	21.7374	21.2031	21.8814	21.9934	21.9034	21.4086
INT5_HUMAN	Integrator complex subunit 5	INTS5	107995	2	2.16	2	-1.4804	0.00932676	0.0948341	1	-1.57523	0.006666	17.8578	18.3099	16.3258	16.0201	15.9186	16.1137	16.1648	15.8941	15.7089
J3KN01_HUMAN	Afadin	AFDN	205645	64	48.18	62	-1.45405	0.00473997	-0.0866637	0.829888	-1.36739	0.00671172	26.7208	26.4255	26.5749	25.4534	24.4949	25.4108	25.8678	25.2756	24.4756
TSC1_HUMAN	Hamartin	TSC1	129767	10	14.6	9	-1.68006	0.0262606	0.530846	0.424078	-2.21091	0.00674608	21.0949	21.3418	21.5263	20.4784	18.527	19.9174	20.4978	18.4778	18.3547
MED17_HUMAN	Mediator of RNA polymerase II transcription subunit 17	MED17	72890	8	16.44	8	-3.05665	0.0125715	0.380786	0.708404	-3.43744	0.00676195	22.0749	21.9656	21.1614	17.2727	19.228	19.5313	19.613	19.4709	15.8058
NUP93_HUMAN	Nuclear pore complex protein Nup93	NUP93	93488	19	27.47	19	0.33879	0.183076	-0.480198	0.071105	0.818987	0.00677002	23.4156	23.0579	22.9695	23.3847	23.6494	23.4253	23.8794	24.2312	23.7894
PTN23_HUMAN	Tyrosine-protein phosphatase non-receptor type 23	PTPN23	178974	13	11.43	13	-0.772432	0.241988	1.3776	0.0521921	-2.15003	0.00677232	22.6344	22.6452	22.8551	22.3254	21.3613	22.1307	22.1126	19.258	20.314
L0R6C4_HUMAN	Alternative protein ANKRD11	ANKRD11	25294	1	3.45	1	0.888645	0.0522769	-0.497712	0.242672	1.38636	0.0068041	18.237	18.3465	17.3469	18.3726	19.4113	18.8124	18.977	19.9481	19.1643
TRM6_HUMAN	tRNA (adenine(58)-N(1))-methyltransferase non-catalytic subunit TRM6	TRMT6	55799	6	18.51	4	-2.67995	6.86998e-06	-1.65984	1	-1.02011	0.00680447	21.0391	21.1245	20.7572	17.7654	18.8276	18.288	19.7876	20.0135	20.0594
XPO2_HUMAN	Exportin-2	CSE1L	110417	14	15.24	14	0.592098	0.035163	-0.239991	0.342305	0.832089	0.00687624	22.5517	22.6955	22.6171	23.1903	23.314	23.1363	23.8679	23.299	23.1937
B7ZKT9_HUMAN	KIAA1033 protein	KIAA1033	136517	14	15.42	14	-1.87204	0.00400973	-0.169928	0.736824	-1.70212	0.00690253	22.1494	22.3614	22.4967	20.8299	19.4008	21.1607	21.4404	20.2897	20.1711
UIMC1_HUMAN	BRCA1-A complex subunit RAP80	UIMC1	79727	3	8.76	2	-1.82619	0.0018926	-0.35935	0.417685	-1.46684	0.00696689	18.8931	20.3822	20.3451	17.7578	18.0318	18.3522	18.8685	18.2665	18.0849
SAE2_HUMAN	SUMO-activating enzyme subunit 2	UBA2	71224	2	4.22	2	0.685805	0.0288292	-0.2299	1	0.915705	0.00701421	18.2226	17.3317	18.0288	18.482	18.6203	18.5382	18.8716	18.7428	18.7158
A0A087WZ13_HUMAN	Ribonucleoprotein PTB-binding 1	RAVER1	77844	12	25.85	12	0.638607	0.0254906	-0.189402	0.449111	0.828009	0.00705198	22.0343	22.0007	21.5877	22.4804	22.2746	22.7835	22.7547	22.7999	22.5522
CND2_HUMAN	Condensin complex subunit 2	NCAPH	82563	11	22.67	10	-1.0463	0.00156959	-0.231856	0.350422	-0.814449	0.00705433	22.9774	23.3509	23.0474	22.2793	22.0751	21.8825	22.5692	22.2378	22.1253
NUP98_HUMAN	Nuclear pore complex protein Nup98-Nup96	NUP98	197579	29	21.52	26	0.827229	0.0114038	-0.0782507	0.771846	0.90548	0.00705941	24.2171	24.1675	23.9038	24.5372	25.2748	24.9581	24.728	25.1199	25.1569
MS18B_HUMAN	Protein Mis18-beta	OIP5	24691	2	10.04	2	-0.975154	0.00119414	-0.247558	0.269569	-0.727596	0.00707893	20.429	20.2212	20.1746	19.5161	19.1914	19.1917	19.5025	19.54	19.5995
SYMPK_HUMAN	Symplekin	SYMPK	141148	14	13.81	14	-2.46972	0.0110737	0.21537	0.787979	-2.68509	0.00710008	21.9447	22.2706	22.2959	21.0211	18.2663	19.8146	21.0944	18.6737	18.6879
DOCK6_HUMAN	Dedicator of cytokinesis protein 6	DOCK6	229558	4	2.25	3	-1.89883	0.00211411	-0.352875	1	-1.54596	0.00711906	18.5897	17.6136	18.8198	15.6777	17.3059	16.343	17.0382	16.6728	16.6742
RABL6_HUMAN	Rab-like protein 6	RABL6	79549	9	14.27	9	-1.35824	0.00324128	-0.173605	0.625122	-1.18464	0.00713288	22.4422	22.1818	22.4791	21.0104	20.9755	21.0424	21.7356	21.4566	20.3569
ROA2_HUMAN	Heterogeneous nuclear ribonucleoproteins A2/B1	HNRNPA2B1	37430	20	49.29	20	0.720791	0.00842018	-0.0221975	0.920153	0.742989	0.00714301	25.9041	26.0753	25.635	26.7323	26.5762	26.4683	26.6753	26.5703	26.5978
PPIA_HUMAN	Peptidyl-prolyl cis-trans isomerase A	PPIA	18012	9	58.79	9	2.10284	0.00609198	0.0609654	0.92026	2.04187	0.0071714	21.5358	20.1564	22.5734	24.0132	22.9775	23.5835	23.1747	23.0179	24.1987
AT2A2_HUMAN	Sarcoplasmic/endoplasmic reticulum calcium ATPase 2	ATP2A2	114757	19	21.79	18	1.24206	0.0190795	-0.263683	0.560911	1.50574	0.00718022	22.4852	21.6078	20.9109	23.2376	22.9778	22.5146	22.627	23.1686	23.7254
CTNA1_HUMAN	Catenin alpha-1	CTNNA1	100071	12	19.98	12	-3.92657	0.00372693	-0.433019	0.679845	-3.49355	0.00726613	22.7866	21.9912	21.5782	18.6346	19.7441	16.1975	20.3843	18.6518	16.8392
GHC1_HUMAN	Mitochondrial glutamate carrier 1	SLC25A22	34470	2	6.5	2	1.37431	0.00444432	0.116805	0.75706	1.25751	0.00734046	19.9976	19.3923	18.662	20.4375	20.6648	21.0725	20.4842	20.9991	20.3412
RHG21_HUMAN	Rho GTPase-activating protein 21	ARHGAP21	217462	11	9.09	11	-1.03997	0.0287298	0.335965	0.42346	-1.37594	0.00734295	22.0693	21.7751	21.809	20.9593	20.7021	20.872	21.2114	20.8189	19.4952
KAP2_HUMAN	cAMP-dependent protein kinase type II-alpha regulatory subunit	PRKAR2A	45518	21	60.15	21	-1.41904	0.000910832	-0.409676	0.19695	-1.00937	0.00737119	24.8851	24.8166	24.8321	23.367	22.9128	23.9968	24.0655	23.8065	23.6337
TF3C5_HUMAN	General transcription factor 3C polypeptide 5	GTF3C5	59571	9	23.31	9	-1.36278	0.000531118	-0.466801	0.107344	-0.895983	0.00739197	22.8913	22.9297	22.8096	21.4531	22.0029	21.0862	21.9963	22.0274	21.9189
CSN2_HUMAN	COP9 signalosome complex subunit 2	COPS2	51597	4	11.51	4	-1.03282	0.0325889	0.372075	0.387767	-1.40489	0.00743023	20.7389	20.6411	21.3002	20.1186	19.3698	20.0934	20.3598	18.8894	19.2163
GRWD1_HUMAN	Glutamate-rich WD repeat-containing protein 1	GRWD1	49419	5	17.04	4	0.760049	0.0115931	-0.0662275	0.789977	0.826277	0.00745912	19.9289	20.0906	20.5042	20.8877	21.1388	20.7773	20.8245	21.0146	21.1633
AGO3_HUMAN	Protein argonaute-3	AGO3	97360	12	19.07	5	1.47859	0.00831277	-0.0287615	0.949385	1.50735	0.00748996	19.5682	18.0666	18.9548	20.4904	19.5798	20.9551	20.4935	20.2069	20.4112
HNRPL_HUMAN	Heterogeneous nuclear ribonucleoprotein L	HNRNPL	64133	16	37.18	16	0.70372	0.0057373	0.0341126	0.865732	0.669607	0.00755798	23.4513	23.4182	23.5256	24.2066	24.1657	24.134	24.2506	24.0419	24.1114
PKHA1_HUMAN	Pleckstrin homology domain-containing family A member 1	PLEKHA1	45553	2	5.94	2	-0.488337	0.199884	0.716698	0.0727326	-1.20504	0.00760092	18.5607	19.0577	19.357	18.243	18.1773	19.0901	18.2746	17.6258	17.4598
LDHA_HUMAN	L-lactate dehydrogenase A chain	LDHA	36689	10	28.01	9	0.496035	0.2286	-0.813076	0.0631076	1.30911	0.00765143	23.0117	22.8411	22.7336	24.1807	23.0724	22.8215	24.5934	23.6666	24.2537
DNJB6_HUMAN	DnaJ homolog subfamily B member 6	DNAJB6	36087	4	12.58	4	1.35998	0.0206319	-0.294972	0.559163	1.65495	0.00771235	19.8412	20.7781	19.1959	21.2975	21.2687	21.3289	20.8511	22.5341	21.3948
UBA1_HUMAN	Ubiquitin-like modifier-activating enzyme 1	UBA1	117849	19	26.18	19	0.496843	0.0664173	-0.312594	0.221826	0.809437	0.00778334	23.6771	23.5584	23.6969	24.3573	24.1354	23.9302	24.7349	24.138	24.4878
MED12_HUMAN	Mediator of RNA polymerase II transcription subunit 12	MED12	243081	4	1.93	4	-1.9742	0.0417596	0.855597	0.331377	-2.8298	0.00781211	18.3279	19.9006	16.4226	14.8692	16.9278	16.9314	15.5551	15.1059	15.5007
LC7L2_HUMAN	Putative RNA-binding protein Luc7-like 2	LUC7L2	46514	2	6.63	2	0.546156	0.122085	-0.540461	0.125534	1.08662	0.0078406	18.8346	19.0825	19.4926	20.0369	19.7871	19.2241	20.2273	19.8076	20.6347
TLE3_HUMAN	Transducin-like enhancer protein 3	TLE3	83417	5	8.81	5	-1.13712	0.0239203	0.286839	0.511969	-1.42396	0.00788299	21.8825	21.1762	21.5345	21.0027	20.208	19.9712	20.8224	19.3489	20.15
NU155_HUMAN	Nuclear pore complex protein Nup155	NUP155	155199	14	13.66	14	0.819505	0.0145741	-0.103233	0.713503	0.922737	0.00790245	22.4862	22.8501	22.1059	23.3419	23.372	23.1868	23.021	23.5461	23.6432
DPYL5_HUMAN	Dihydropyrimidinase-related protein 5	DPYSL5	61421	18	50.35	18	-0.865369	0.0176624	0.148578	0.631544	-1.01395	0.0079047	24.7861	24.2942	24.6071	23.8873	23.1824	24.0215	23.6368	23.1964	23.8122
ELP4_HUMAN	Elongator complex protein 4	ELP4	46588	12	46.93	11	-1.16415	0.0362799	0.442821	0.374917	-1.60697	0.00790859	22.7878	22.5202	23.103	22.16	20.9696	21.7888	22.2373	20.8345	20.5182
GANAB_HUMAN	Neutral alpha-glucosidase AB	GANAB	106874	11	15.78	11	0.769413	0.046647	-0.361885	0.307139	1.1313	0.00795576	21.9266	21.7291	21.1519	22.9522	22.0965	22.0671	23.0693	22.4296	22.7026
ERF3B_HUMAN	Eukaryotic peptide chain release factor GTP-binding subunit ERF3B	GSPT2	68883	3	7.17	1	0.233186	0.457289	1.24836	1	-1.01517	0.00798793	16.5838	16.655	17.5746	17.0458	17.2363	17.2309	16.1648	15.8941	15.7089
CDC5L_HUMAN	Cell division cycle 5-like protein	CDC5L	92251	29	46.01	29	-1.03394	0.00135132	-0.26541	0.272991	-0.768525	0.00800411	24.9672	25.1934	25.3418	24.0319	24.2563	24.1124	24.4943	24.5775	24.125
ABI1_HUMAN	Abl interactor 1	ABI1	55081	9	22.44	9	0.41515	0.189044	-0.572429	0.0816002	0.987579	0.0080208	22.8199	22.9146	22.3777	22.8069	23.6249	22.9259	23.4208	23.8983	23.7558
VTA1_HUMAN	Vacuolar protein sorting-associated protein VTA1 homolog	VTA1	33879	9	33.55	9	-1.76635	0.00414537	-0.197485	0.681118	-1.56886	0.00808723	24.7679	23.929	24.8518	23.1028	21.8069	23.34	23.5647	22.5612	22.7162
MYO1D_HUMAN	Unconventional myosin-Id	MYO1D	116202	33	35.98	31	-6.91581	0.000217609	-2.96418	0.0319839	-3.95164	0.00808794	24.7689	24.5696	22.9043	20.0917	15.7241	15.6795	19.7957	19.0347	21.5575
FHL3_HUMAN	Four and a half LIM domains protein 3	FHL3	31192	5	21.79	5	0.963452	0.0182181	-0.16713	0.630285	1.13058	0.00812288	22.2951	23.1776	22.3024	22.9848	23.8505	23.8302	23.7425	23.8565	23.5678
P3C2B_HUMAN	Phosphatidylinositol 4-phosphate 3-kinase C2 domain-containing subunit beta	PIK3C2B	184768	5	4.22	5	-1.19319	0.0161159	0.170969	0.682758	-1.36416	0.00813692	20.3196	19.6322	20.2241	19.4805	18.0142	19.1016	18.5087	19.149	18.4257
EIF3M_HUMAN	Eukaryotic translation initiation factor 3 subunit M	EIF3M	42503	8	33.96	8	-1.5044	0.000292452	-0.610671	0.0466078	-0.893727	0.00814815	21.3661	21.7114	21.8152	20.3718	20.0275	19.9803	21.1113	20.3814	20.7188
SC31A_HUMAN	Protein transport protein Sec31A	SEC31A	133015	4	4.18	4	-1.32256	0.0017317	-0.305771	0.337958	-1.01679	0.00819881	20.7511	20.7638	20.6419	19.8115	18.7695	19.608	19.8866	19.4034	19.8163
TRIR_HUMAN	Telomerase RNA component interacting RNase	TRIR	18419	3	30.11	3	-1.30516	0.0462772	0.594844	0.32056	-1.90001	0.00829993	20.7795	21.0629	22.2345	18.7534	20.6104	20.7976	19.1557	19.5446	19.6766
P5CS_HUMAN	Delta-1-pyrroline-5-carboxylate synthase	ALDH18A1	87302	10	17.48	10	0.507783	0.362954	-1.26907	0.0399999	1.77685	0.00835697	21.1818	21.0926	20.372	22.385	21.7308	20.054	22.8407	22.6558	22.4804
RRP1B_HUMAN	Ribosomal RNA processing protein 1 homolog B	RRP1B	84428	14	25.46	13	0.547115	0.0670372	-0.33492	0.234741	0.882035	0.00835915	22.2884	22.6274	21.7327	22.8188	22.8746	22.5966	23.0728	23.096	23.1259
PR40A_HUMAN	Pre-mRNA-processing factor 40 homolog A	PRPF40A	108805	9	9.93	9	-0.908634	0.00504427	-0.0800952	0.753623	-0.828539	0.00841968	22.3823	22.5448	22.903	21.6554	21.6662	21.7826	22.1226	21.7035	21.5184
MAGD2_HUMAN	Melanoma-associated antigen D2	MAGED2	64954	9	23.76	8	0.57883	0.0848205	-0.422039	0.191865	1.00087	0.00846832	21.2115	21.6699	21.9687	21.883	22.3882	22.3154	23.0119	22.5906	22.2502
WASF3_HUMAN	Wiskott-Aldrich syndrome protein family member 3	WASF3	55293	1	2.59	1	0.609522	0.138484	-0.644548	0.119703	1.25407	0.00849957	18.1611	17.9327	18.3083	18.4092	19.6614	18.16	19.2182	19.5802	19.3658
PELO_HUMAN	Protein pelota homolog	PELO	43359	7	25.19	7	1.57999	0.00752943	0.0362547	0.939212	1.54373	0.00853457	21.2135	21.1541	19.82	22.1922	22.339	22.3964	21.4466	22.4194	22.9528
MIB1_HUMAN	E3 ubiquitin-protein ligase MIB1	MIB1	110136	1	1.89	1	-0.199226	0.496143	-1.13599	0.00284356	0.936763	0.00860083	18.6902	18.6531	18.1088	18.2146	18.2894	18.3505	19.8161	19.478	18.9684
CAH2_HUMAN	Carbonic anhydrase 2	CA2	29246	4	21.54	4	0.911304	0.097309	-0.732089	0.171484	1.64339	0.00861863	21.6667	21.0411	20.0685	22.7612	21.1486	21.6004	22.7089	22.2518	22.7458
CTNB1_HUMAN	Catenin beta-1	CTNNB1	85497	12	17.41	7	-2.80194	0.000383296	-1.09195	0.0618974	-1.71	0.00862168	21.7112	21.7497	20.772	19.3863	18.5469	17.8939	18.7744	19.9546	20.3739
NEK9_HUMAN	Serine/threonine-protein kinase Nek9	NEK9	107168	28	40.76	25	-0.924483	0.00373568	-0.128865	0.603127	-0.795618	0.00871556	26.1865	25.887	26.1127	25.194	24.8101	25.4086	25.2675	25.0991	25.4328
A0A2R8Y566_HUMAN	RAB11-binding protein RELCH	RELCH	134589	4	3.95	4	-1.55958	3.73064e-05	-0.861486	1	-0.698091	0.00873848	19.9351	19.9361	20.2944	18.4465	18.5726	18.4678	19.3681	19.4338	19.2694
LDHB_HUMAN	L-lactate dehydrogenase B chain	LDHB	36638	12	35.03	12	0.533665	0.241563	-0.881297	0.068147	1.41496	0.00877007	24.6696	24.1873	24.1149	25.7839	24.4503	24.3386	26.1209	25.1644	25.9313
PKP4_HUMAN	Plakophilin-4	PKP4	131868	2	1.76	2	-2.17804	0.00482918	-0.224153	1	-1.95388	0.00882289	18.5032	18.7229	16.4033	15.9159	16.2201	14.9594	16.1648	15.8941	15.7089
KAD2_HUMAN	Adenylate kinase 2, mitochondrial	AK2	26478	10	44.35	10	0.908715	0.0347846	-0.306614	0.424449	1.21533	0.00886437	20.3975	21.1356	21.3694	21.7317	21.837	22.0599	22.8796	21.6844	21.9844
DJB11_HUMAN	DnaJ homolog subfamily B member 11	DNAJB11	40514	3	7.82	3	0.805209	0.0183067	-0.125305	0.665808	0.930514	0.00886645	19.5345	19.1028	19.2078	19.6032	20.4595	20.1981	20.4566	20.1502	20.0299
Q59EC0_HUMAN	Adenosine deaminase, RNA-specific isoform ADAR-a variant (Fragment)		137833	14	14.15	13	0.865874	0.0065116	0.0490272	0.846928	0.816847	0.00893854	22.1988	21.9846	21.5179	22.6521	23.0002	22.6465	22.6563	22.8127	22.6828
SEP11_HUMAN	Septin-11	SEPTIN11	49398	16	45.92	16	-1.02366	0.00154238	-0.264575	0.279021	-0.75909	0.0090348	24.995	25.013	25.0928	24.0324	23.8099	24.1874	24.5016	23.9699	24.3519
ERO1A_HUMAN	ERO1-like protein alpha	ERO1A	54393	5	15.38	5	0.822942	0.021625	-0.159229	0.605278	0.982171	0.00904489	20.4391	20.7055	19.9646	21.1463	21.4426	20.9891	20.9494	21.7588	21.3475
ZN768_HUMAN	Zinc finger protein 768	ZNF768	60229	2	3.7	2	0.946086	0.024761	-0.217463	0.552352	1.16355	0.00905268	18.8188	19.0272	19.041	20.0006	20.2206	19.5042	19.3582	20.4102	20.6093
GNB1L_HUMAN	Guanine nucleotide-binding protein subunit beta-like protein 1	GNB1L	35618	6	21.41	5	1.15287	0.0177099	-0.162733	0.692936	1.31561	0.00913258	21.2315	21.1296	19.9006	21.55	22.1518	22.0185	21.5614	22.3176	22.3295
G3V3H3_HUMAN	Kinesin light chain	KLC1	68775	16	30.87	16	-1.58491	0.0027903	-0.298125	0.464957	-1.28679	0.00919032	24.1188	24.0661	24.3658	22.6732	21.9322	23.1905	23.5865	22.6751	22.4288
PCF11_HUMAN	Pre-mRNA cleavage complex 2 protein Pcf11	PCF11	173050	5	5.47	5	-3.8956	0.0011235	-1.15238	0.199771	-2.74323	0.009204	21.1612	21.3027	21.7866	17.0005	16.3931	19.1701	16.9511	19.7353	19.3344
MD2L1_HUMAN	Mitotic spindle assembly checkpoint protein MAD2A	MAD2L1	23510	2	15.61	2	0.85099	0.1878	2.8152	1	-1.96421	0.00926833	17.2602	17.3678	19.0324	19.5728	19.1157	17.525	16.1648	15.8941	15.7089
HAT1_HUMAN	Histone acetyltransferase type B catalytic subunit	HAT1	49541	6	18.62	6	-0.716721	0.0393286	0.262323	0.401596	-0.979044	0.0093149	22.1133	21.4505	21.9515	21.6212	20.7633	20.9807	21.0936	20.7089	20.7757
CWC22_HUMAN	Pre-mRNA-splicing factor CWC22 homolog	CWC22	105466	4	5.84	4	-2.47457	4.54564e-05	-1.35297	1	-1.1216	0.00933569	19.2409	19.5887	20.2537	17.3138	17.6557	16.69	18.4947	18.8168	18.4069
BASI_HUMAN	Basigin	BSG	42200	2	7.01	2	0.726206	0.246683	-1.19909	0.070904	1.92529	0.00933696	19.6106	18.6776	18.0324	20.6098	19.5319	18.3575	20.7765	20.2097	21.1103
B2R959_HUMAN	cDNA, FLJ94229, highly similar to Homo sapiens heterogeneous nuclear ribonucleoprotein L (HNRPL),mRNA		60249	14	39.25	1	0.845184	0.0160164	-0.0948773	0.748063	0.940061	0.00935831	21.1313	20.81	20.4945	21.1878	22.0961	21.6874	21.839	21.7189	21.6981
VRK2_HUMAN	Serine/threonine-protein kinase VRK2	VRK2	58141	2	5.91	2	-0.431528	0.219478	0.639446	1	-1.07097	0.00948018	18.2339	18.6252	18.3987	17.3145	18.3287	18.3199	17.6315	17.4219	16.9915
A8MQ02_HUMAN	Afadin	AFDN	201806	60	46.55	1	-1.77681	0.000281872	-0.756857	0.0378856	-1.01996	0.00952141	21.2586	20.9835	21.1497	19.1241	19.0657	19.8716	20.5731	19.6886	20.0703
CH60_HUMAN	60 kDa heat shock protein, mitochondrial	HSPD1	61055	34	53.75	34	0.490928	0.160803	-0.559713	0.115352	1.05064	0.00956542	25.5223	25.4836	25.2954	26.5613	25.5459	25.6669	26.8577	26.1162	26.4792
TPGS1_HUMAN	Tubulin polyglutamylase complex subunit 1	TPGS1	31275	7	31.72	7	0.890103	0.00934333	0.00568363	0.983734	0.884419	0.00966377	20.986	21.3405	21.1812	21.9333	22.2243	22.0203	22.0789	22.4898	21.5923
ZWILC_HUMAN	Protein zwilch homolog	ZWILCH	67214	9	23.18	9	-0.846518	0.0100621	0.00571096	0.983056	-0.852229	0.00971428	21.5959	21.5368	21.2689	20.4568	20.6271	20.7781	20.8672	20.1472	20.8306
ZCCHL_HUMAN	Zinc finger CCCH-type antiviral protein 1-like	ZC3HAV1L	32962	5	26.67	5	1.32928	0.0115237	-0.0437277	0.919675	1.37301	0.00974646	23.0308	23.0178	22.0491	23.6992	24.4298	23.9565	23.2445	24.4563	24.5158
IRAK1_HUMAN	Interleukin-1 receptor-associated kinase 1	IRAK1	76537	19	36.1	19	1.09441	0.000937106	0.352475	0.155992	0.741936	0.00975045	23.8869	23.5967	23.2943	24.6143	24.7172	24.7296	24.4187	24.3961	24.1889
RFLB_HUMAN	Refilin-B	RFLNB	22882	3	27.1	3	-1.81105	0.00314557	-0.328879	0.48844	-1.48217	0.00977267	21.5071	21.4986	20.7746	20.1145	19.1284	19.1043	18.8571	20.4018	20.0749
DOCK7_HUMAN	Dedicator of cytokinesis protein 7	DOCK7	242561	39	21.03	38	-0.823486	0.00521853	-0.0893295	0.701401	-0.734156	0.00979115	25.0045	25.1513	24.9804	24.0464	24.1703	24.4491	24.3439	24.5165	24.0733
DDX10_HUMAN	Probable ATP-dependent RNA helicase DDX10	DDX10	100888	4	6.63	4	-1.80393	0.0199137	0.277019	0.675417	-2.08095	0.00984369	20.1272	20.9491	19.1603	19.0584	18.8657	16.9007	18.5978	17.4521	17.9439
ZC3H1_HUMAN	Zinc finger C3H1 domain-containing protein	ZFC3H1	226356	10	7.09	10	-1.7862	0.0133039	0.106306	0.859337	-1.8925	0.009902	21.2749	21.8205	21.589	19.685	19.9061	19.7348	19.8512	20.9795	18.1763
STIM1_HUMAN	Stromal interaction molecule 1	STIM1	77423	6	12.55	6	-2.44195	0.0412028	0.890977	0.408347	-3.33293	0.00995547	20.924	20.5291	20.8469	19.7045	19.3398	15.9298	18.5293	18.1901	15.5819
AS3MT_HUMAN	Arsenite methyltransferase	AS3MT	41748	3	9.87	3	1.36733	0.0143422	-0.0994777	0.831101	1.46681	0.0100455	17.8404	19.7569	19.1177	20.3501	20.6703	19.7965	20.4168	20.2599	20.4387
M3K7_HUMAN	Mitogen-activated protein kinase kinase kinase 7	MAP3K7	67196	4	9.9	4	0.756582	0.00486652	0.0937023	0.658127	0.66288	0.0100627	20.4933	20.3027	20.3645	21.1155	21.2311	21.0836	21.1991	21.0609	20.889
CND3_HUMAN	Condensin complex subunit 3	NCAPG	114334	27	33.89	27	-1.43334	0.00188944	-0.358879	0.307716	-1.07446	0.0100752	23.7559	23.9925	24.0088	22.6142	21.8877	22.9553	23.2566	22.8884	22.3888
TBC15_HUMAN	TBC1 domain family member 15	TBC1D15	79491	12	16.64	12	-0.54851	0.03417	0.164273	0.474812	-0.712783	0.0100811	23.5229	23.3907	23.2744	22.8408	23.0459	22.6557	22.5825	22.8869	22.5801
PRP4_HUMAN	U4/U6 small nuclear ribonucleoprotein Prp4	PRPF4	58449	21	52.87	21	0.621879	0.0156383	1.29999	0.000151146	-0.678109	0.0101183	24.734	24.8256	24.5481	25.3076	25.2346	25.4312	23.9464	23.9251	24.2018
SEH1_HUMAN	Nucleoporin SEH1	SEH1L	39649	5	19.17	5	-0.855959	0.0273797	0.197722	0.559337	-1.05368	0.0101653	20.8288	20.1994	20.5174	20.0903	19.1238	19.7635	19.8815	19.3389	19.1642
QKI_HUMAN	Protein quaking	QKI	37671	2	7.92	2	-0.821318	0.0189479	0.109674	1	-0.930992	0.0102008	18.7154	19.0859	18.974	18.6076	17.5701	18.1337	17.9348	17.9088	18.1388
FLNA_HUMAN	Filamin-A	FLNA	280739	144	63.96	133	-1.10045	0.00361089	-0.187537	0.524267	-0.912911	0.0102625	30.4893	30.8143	30.9622	29.7608	29.3639	29.8398	30.2633	29.8433	29.4205
RBM25_HUMAN	RNA-binding protein 25	RBM25	100185	11	20.52	11	-0.954848	0.0021923	-0.225871	0.344474	-0.728977	0.010352	23.5767	23.4895	23.956	22.8284	22.5966	22.7328	23.0324	23.0522	22.7507
NPL4_HUMAN	Nuclear protein localization protein 4 homolog	NPLOC4	68120	3	4.93	2	-0.194338	0.698549	1.36994	0.0198688	-1.56428	0.0103551	16.5208	17.2128	18.7272	17.0538	17.407	17.4169	16.1648	15.8941	15.7089
FMNL3_HUMAN	Formin-like protein 3	FMNL3	117213	5	5.45	2	-1.7832	0.0135344	0.0948341	1	-1.87803	0.0104016	18.6567	18.5868	16.1584	16.0201	15.9186	16.1137	16.1648	15.8941	15.7089
NFM_HUMAN	Neurofilament medium polypeptide	NEFM	102472	12	18.23	11	-1.03369	0.00207556	-0.254846	0.321539	-0.778839	0.0105958	23.7895	24.1726	23.7553	22.5826	23.1399	22.8939	23.0805	23.3034	22.9969
SPTN2_HUMAN	Spectrin beta chain, non-erythrocytic 2	SPTBN2	271325	13	8.2	8	-1.71321	0.00142589	-0.496427	0.223514	-1.21678	0.0106321	21.1363	21.3011	20.3145	18.639	19.8745	19.0989	19.5447	19.5481	20.0088
PP6R3_HUMAN	Serine/threonine-protein phosphatase 6 regulatory subunit 3	PPP6R3	97669	18	24.28	17	-0.963939	0.00834651	-0.0455482	0.877612	-0.918391	0.0107692	22.9993	23.0528	23.1885	22.2114	22.2302	21.9072	22.7682	21.8649	21.8524
SF3A3_HUMAN	Splicing factor 3A subunit 3	SF3A3	58849	17	37.92	16	-0.334784	0.245201	0.52292	0.083879	-0.857704	0.0109654	24.7106	25.2297	24.9049	24.3948	24.8281	24.6179	24.4067	24.1749	23.6904
SMCA5_HUMAN	SWI/SNF-related matrix-associated actin-dependent regulator of chromatin subfamily A member 5	SMARCA5	121905	26	25	25	-2.41727	0.0030049	-0.499561	0.428923	-1.91771	0.0110453	24.1712	24.1402	24.0233	21.6075	23.1707	20.3047	22.6405	21.803	22.138
PDIA6_HUMAN	Protein disulfide-isomerase A6	PDIA6	48121	4	11.59	4	1.22057	0.0104388	0.0145342	0.970309	1.20604	0.0111047	19.5347	20.0459	19.3497	21.1828	20.5269	20.8822	21.5567	20.14	20.8516
SP20H_HUMAN	Transcription factor SPT20 homolog	SUPT20H	85789	3	4.62	3	-2.73294	0.00606373	-0.29363	0.711426	-2.43931	0.0111665	20.0848	20.2362	19.7796	15.8233	18.1678	17.9108	15.9531	18.6824	18.1473
RL21_HUMAN	60S ribosomal protein L21	RPL21	18565	3	16.25	3	0.47124	0.108222	-0.367878	0.197487	0.839118	0.0111686	23.6146	23.6903	23.5657	23.9517	24.3158	24.0169	23.9603	24.7378	24.6898
HNRH1_HUMAN	Heterogeneous nuclear ribonucleoprotein H	HNRNPH1	49229	22	43.65	22	0.959206	0.00426469	0.154281	0.558286	0.804925	0.0111848	25.6051	25.7148	24.9726	26.4931	26.2865	26.3904	26.0698	26.278	26.3593
SEN54_HUMAN	tRNA-splicing endonuclease subunit Sen54	TSEN54	58819	2	5.13	1	-1.90493	1.07404e-05	-1.20787	1	-0.697064	0.0112	17.9415	17.8958	17.9299	16.0201	15.9186	16.1137	17.5378	17.0602	17.078
EMAL4_HUMAN	Echinoderm microtubule-associated protein-like 4	EML4	108916	8	8.87	8	-2.14737	0.0177267	0.206255	0.787708	-2.35363	0.0112797	22.7927	22.1921	21.92	21.3875	18.4371	20.638	20.9187	19.9887	18.9365
CMTR1_HUMAN	Cap-specific mRNA (nucleoside-2'-O-)-methyltransferase 1	CMTR1	95321	5	8.86	5	-2.97916	0.000161553	-1.44553	1	-1.53363	0.0113404	19.4758	19.7654	20.0987	16.6533	16.9171	16.8319	19.4814	17.3088	17.9487
RAE1L_HUMAN	mRNA export factor RAE1	RAE1	40968	16	48.64	15	1.00783	0.0186834	-0.106233	0.770182	1.11406	0.0114343	23.2567	23.6843	22.5806	23.8041	24.388	24.3531	23.7984	24.4448	24.6207
N4BP1_HUMAN	NEDD4-binding protein 1	N4BP1	100379	13	22.54	13	-0.822982	0.240249	1.24135	0.0902001	-2.06433	0.0115299	23.0099	22.9821	23.2423	22.2065	21.8098	22.7491	22.6668	20.8158	19.5587
KLC2_HUMAN	Kinesin light chain 2	KLC2	68935	14	30.06	9	-2.16457	0.00250273	-0.516035	0.350626	-1.64854	0.01169	22.9082	22.2517	22.8709	21.3993	20.3267	19.811	22.0448	20.7788	20.2615
TAF9B_HUMAN	Transcription initiation factor TFIID subunit 9B	TAF9B	27622	4	17.13	4	-1.79665	0.00197941	-0.479947	0.281654	-1.3167	0.0117548	19.9873	21.2429	20.5091	18.4811	19.2049	18.6633	19.3729	19.8459	18.5703
INO80_HUMAN	Chromatin-remodeling ATPase INO80	INO80	176753	3	2.63	2	-0.574684	0.156271	0.590287	1	-1.16497	0.0118885	17.7126	18.3759	16.9308	17.4142	16.8018	17.0792	16.7995	16.4948	16.23
MBB1A_HUMAN	Myb-binding protein 1A	MYBBP1A	148855	30	29.67	30	0.360115	0.153947	-0.365136	0.148901	0.725251	0.0119024	23.8216	24.2625	23.8937	24.1533	24.561	24.344	24.8487	24.7469	24.558
SIN1_HUMAN	Target of rapamycin complex 2 subunit MAPKAP1	MAPKAP1	59123	1	2.68	1	-1.14218	0.0109141	-0.0219895	0.952427	-1.12019	0.0120541	16.3153	16.7217	16.7994	15.5447	14.9281	15.937	16.1115	15.0489	15.3154
KI67_HUMAN	Proliferation marker protein Ki-67	MKI67	358694	27	13.82	24	-1.94503	0.00629348	-0.224225	0.693509	-1.7208	0.0120831	23.2904	24.1467	23.8693	22.4356	22.6583	20.3774	22.1086	22.2513	21.7841
NUBP2_HUMAN	Cytosolic Fe-S cluster assembly factor NUBP2	NUBP2	28825	3	14.02	3	0.5831	0.395164	-1.45403	0.0527509	2.03713	0.0121794	17.0778	16.9209	18.227	17.0596	19.3392	17.5761	19.259	18.6968	20.3813
RL15_HUMAN	60S ribosomal protein L15	RPL15	24146	7	30.88	7	0.638345	0.0259879	-0.110367	0.656979	0.748712	0.0122508	24.4469	24.52	24.5454	25.1251	25.2391	25.0632	24.8941	25.6342	25.2301
COF1_HUMAN	Cofilin-1	CFL1	18502	9	67.47	9	1.23688	0.00849309	0.0848094	0.823866	1.15207	0.0122907	22.6621	22.0391	22.9305	24.1992	23.5268	23.6163	23.2588	23.4627	24.3663
HSDL2_HUMAN	Hydroxysteroid dehydrogenase-like protein 2	HSDL2	45395	4	16.51	4	0.794671	0.0656358	-0.387548	0.334049	1.18222	0.012299	19.3617	19.5455	19.2764	20.7893	20.4844	19.2939	20.3502	20.4492	20.9308
SYNC_HUMAN	Asparagine--tRNA ligase, cytoplasmic	NARS1	62943	5	8.58	5	-2.25156	0.0101293	-0.0864201	0.903987	-2.16514	0.0123814	21.0795	20.2498	20.7743	19.8694	17.4599	18.0196	19.8533	17.8058	17.9491
KDM3A_HUMAN	Lysine-specific demethylase 3A	KDM3A	147341	4	3.86	3	-2.0324	0.0384581	0.580115	0.507408	-2.61251	0.0123843	19.7102	20.0085	19.6217	18.8348	18.6716	15.7368	15.7753	18.0925	17.6351
EFHD2_HUMAN	EF-hand domain-containing protein D2	EFHD2	26697	13	42.92	13	-0.775202	0.0895871	0.492837	0.257666	-1.26804	0.0123956	24.2427	24.2964	24.6643	23.4716	23.3246	24.0816	23.9856	23.0714	22.3422
NIBA2_HUMAN	Protein Niban 2	NIBAN2	84138	1	1.47	1	-0.755006	0.0173708	0.0536093	1	-0.808615	0.0124135	16.8528	16.9672	17.5872	16.2393	16.3261	16.5768	16.5206	16.2647	16.196
RBBP6_HUMAN	E3 ubiquitin-protein ligase RBBP6	RBBP6	201564	14	10.99	14	-0.808263	0.0438971	0.264267	0.464144	-1.07253	0.0125092	22.7074	23.762	23.728	22.2336	22.7375	22.8014	22.5485	22.4944	21.9369
NT5D2_HUMAN	5'-nucleotidase domain-containing protein 2	NT5DC2	60719	7	15.96	7	1.15399	0.0579938	-0.495951	0.375642	1.64994	0.0125558	20.727	21.1569	19.0087	21.9739	21.5374	20.8432	21.7013	22.2398	21.9013
TF3C3_HUMAN	General transcription factor 3C polypeptide 3	GTF3C3	101272	11	18.28	11	-1.04637	0.00187619	-0.297437	0.25023	-0.748931	0.0126956	22.7116	22.663	22.194	21.6047	21.601	21.2238	21.5945	21.8587	21.8686
ZN629_HUMAN	Zinc finger protein 629	ZNF629	96620	2	3.45	2	-1.94513	0.000188297	-0.947432	0.0165171	-0.997701	0.0128161	20.312	20.3502	19.8765	18.4481	18.2876	17.9677	19.8452	18.9405	18.7599
NSA2_HUMAN	Ribosome biogenesis protein NSA2 homolog	NSA2	30065	2	9.23	2	-1.64969	0.0125603	-0.00682185	1	-1.64287	0.0128246	16.2147	18.6571	18.1297	16.0201	15.9186	16.1137	16.2076	15.9993	15.8658
EF2_HUMAN	Elongation factor 2	EEF2	95338	28	38.34	27	0.545331	0.0520751	-0.207315	0.417675	0.752646	0.012904	25.1091	25.0138	24.7749	25.8036	25.3193	25.411	25.893	25.427	25.8358
KIF4A_HUMAN	Chromosome-associated kinesin KIF4A	KIF4A	139881	16	17.05	16	-4.55608	0.000900543	-1.65049	0.113685	-2.90559	0.0129419	23.0979	23.0947	23.1804	15.9973	20.6944	19.0131	19.8857	20.6826	20.0879
UBP15_HUMAN	Ubiquitin carboxyl-terminal hydrolase 15	USP15	112419	24	33.44	23	-0.217095	0.57472	0.931042	0.0337882	-1.14814	0.0129931	23.5446	23.4472	23.7	23.4286	22.9901	23.6218	23.2961	22.0202	21.9311
E9PDP5_HUMAN	Ankyrin repeat and KH domain-containing protein 1 (Fragment)	ANKHD1	166744	40	31.31	1	0.989195	0.0144369	-0.0211009	0.950143	1.0103	0.0130019	18.6784	18.9605	18.278	19.6505	19.6677	19.5663	20.035	19.9638	18.949
CARM1_HUMAN	Histone-arginine methyltransferase CARM1	CARM1	65854	4	7.73	4	1.4447	0.0343546	-0.343582	0.568797	1.78829	0.0130116	20.719	20.6945	18.7343	22.0188	21.2954	21.1677	21.0276	21.9914	22.4936
ERC6L_HUMAN	DNA excision repair protein ERCC-6-like	ERCC6L	141103	20	23.44	18	-0.501489	0.247298	0.746685	0.0983971	-1.24817	0.0130118	23.0676	22.7026	23.106	22.8349	21.9315	22.6053	22.4656	21.7577	20.9083
KNL1_HUMAN	Kinetochore scaffold 1	KNL1	265391	5	2.69	5	-0.428531	0.426778	1.15463	0.0513796	-1.58316	0.0130923	19.0619	21.2367	20.3048	19.4536	19.8234	20.0409	18.4946	19.2064	18.153
CPNS1_HUMAN	Calpain small subunit 1	CAPNS1	28316	3	11.57	3	1.22977	0.00703941	0.137414	0.708027	1.09236	0.0131111	19.0435	20.1478	20.4213	20.9211	21.091	21.2899	21.0964	20.7027	21.0906
IF2B2_HUMAN	Insulin-like growth factor 2 mRNA-binding protein 2	IGF2BP2	66121	11	22.04	9	1.33164	0.000407698	0.578161	0.0429792	0.753484	0.0133215	21.749	22.0944	21.7588	23.234	23.1264	23.2367	22.3544	22.4883	23.0199
VP13C_HUMAN	Intermembrane lipid transfer protein VPS13C	VPS13C	422390	17	6.29	17	-1.11711	0.0824747	0.636166	0.295087	-1.75328	0.0133406	22.007	21.2154	21.6227	21.341	19.6944	20.4583	20.9537	19.8308	18.8006
A0A804CDA6_HUMAN	Dynactin subunit 1	DCTN1	141024	32	33.78	32	-1.22471	0.000679798	-0.480996	0.0791131	-0.743718	0.0134612	24.6482	25.0395	24.4	23.5405	23.5028	23.3703	24.164	23.9559	23.7367
SNX4_HUMAN	Sorting nexin-4	SNX4	51909	5	13.33	5	-0.938659	0.0553985	0.367249	0.41242	-1.30591	0.0135	21.2739	20.4044	20.2953	20.4769	19.4752	19.2055	19.8732	19.3415	18.8411
EI2BB_HUMAN	Translation initiation factor eIF-2B subunit beta	EIF2B2	38990	1	5.13	1	-0.112569	0.718227	0.810464	1	-0.923034	0.0135423	16.8842	16.9192	17.9088	17.0112	17.1629	17.2004	16.5086	16.2521	16.1823
PTSS1_HUMAN	Phosphatidylserine synthase 1	PTDSS1	55528	1	2.75	1	0.871138	0.00680981	0.108705	0.674256	0.762433	0.0136968	18.5178	18.598	18.6704	19.429	19.7667	19.2039	19.6674	19.3557	19.0504
RL1D1_HUMAN	Ribosomal L1 domain-containing protein 1	RSL1D1	54973	9	26.53	9	0.523276	0.0548259	-0.199818	0.422024	0.723094	0.0137631	22.123	22.4584	21.9981	22.7293	22.9183	22.5017	22.6895	23.0413	23.0181
SF3A1_HUMAN	Splicing factor 3A subunit 1	SF3A1	88886	29	37.33	29	-0.296144	0.352206	0.622359	0.0690513	-0.918503	0.0137994	25.5434	25.8935	25.7068	25.2499	25.5883	25.4171	25.1313	25.1111	24.1458
WASF1_HUMAN	Wiskott-Aldrich syndrome protein family member 1	WASF1	61652	5	14.49	5	0.526984	0.148939	-0.48775	0.178113	1.01473	0.0139136	20.2086	21.3386	20.8538	21.1046	21.6969	21.1805	21.7902	22.1291	21.5258
Q6IPH7_HUMAN	60S ribosomal protein L14	RPL14	23787	7	27.27	1	0.280115	0.34192	-0.567921	0.0722107	0.848036	0.0139191	21.6623	22.0129	21.1576	21.7953	22.1961	21.6818	22.2801	22.6152	22.4816
A0A024R2I7_HUMAN	RING-type E3 ubiquitin transferase	RAD18	56195	7	14.95	7	-1.6592	0.00043176	-0.721125	0.0441556	-0.938075	0.0139195	21.008	20.8428	20.8666	19.3515	19.7453	18.6431	19.6351	20.1871	20.081
ZN503_HUMAN	Zinc finger protein 503	ZNF503	62555	1	1.86	1	1.24218	0.0109043	0.0587111	0.883594	1.18347	0.0139244	19.1274	19.8563	18.8931	20.2779	20.95	20.3755	19.7707	21.0161	20.6404
NDUS2_HUMAN	NADH dehydrogenase [ubiquinone] iron-sulfur protein 2, mitochondrial	NDUFS2	52546	2	4.32	2	0.436136	0.089249	-0.259807	0.286232	0.695943	0.0139431	19.4144	19.408	19.1791	19.9758	19.5007	19.8334	20.1644	20.1083	19.8165
WAC2A_HUMAN	WASH complex subunit 2A	WASHC2A	147184	18	25.65	17	-1.82988	0.00486988	-0.32861	0.523699	-1.50127	0.014058	22.2469	22.4633	22.9029	20.9841	20.6718	20.4677	22.3185	20.2537	20.5372
SLTM_HUMAN	SAFB-like transcription modulator	SLTM	117148	2	3.58	2	1.27786	0.0188841	-0.079999	0.862349	1.35786	0.0141046	18.3495	18.6368	18.3767	19.4879	20.437	19.2717	19.1726	20.774	19.49
DDX41_HUMAN	Probable ATP-dependent RNA helicase DDX41	DDX41	69838	24	39.87	24	0.401926	0.140816	-0.352491	0.190469	0.754417	0.0141047	24.5116	24.5107	24.3252	24.6385	25.1146	24.8003	25.0185	25.5815	25.0108
SRRM1_HUMAN	Serine/arginine repetitive matrix protein 1	SRRM1	102335	3	6.97	3	-1.02186	0.0152365	0.0135768	0.969272	-1.03544	0.014283	20.1142	20.1833	20.7392	19.9151	19.1909	18.8652	18.8655	19.5791	19.4859
EDC3_HUMAN	Enhancer of mRNA-decapping protein 3	EDC3	56078	12	31.3	12	1.21597	0.00330411	0.284983	0.379207	0.930986	0.0142924	21.8621	21.9003	22.6672	23.3535	23.0892	23.6348	23.4753	22.836	22.9113
ACTN4_HUMAN	Alpha-actinin-4	ACTN4	104854	27	40.5	27	-2.31288	0.0024994	-0.621284	0.295957	-1.69159	0.0143029	24.3857	23.9341	23.3793	22.4501	21.5684	20.742	23.2267	21.3273	22.0703
HNRPF_HUMAN	Heterogeneous nuclear ribonucleoprotein F	HNRNPF	45672	14	40	12	0.901339	0.0130678	0.0163253	0.956799	0.885014	0.0143084	24.1798	24.2299	23.4739	24.9401	24.9861	24.6614	24.4304	25.0877	25.0206
PCBP2_HUMAN	Poly(rC)-binding protein 2	PCBP2	38580	12	45.48	8	0.899001	0.00513252	0.161441	0.527401	0.73756	0.0147041	24.236	23.9357	23.5972	24.9327	24.7821	24.7511	24.426	24.6656	24.89
GNAS1_HUMAN	Guanine nucleotide-binding protein G(s) subunit alpha isoforms XLas	GNAS	111025	16	16.1	16	-2.0746	0.00152111	-0.683354	0.175199	-1.39124	0.0149178	24.8116	24.5965	23.0309	22.0717	22.485	21.6586	22.5793	22.5405	23.1455
FACD2_HUMAN	Fanconi anemia group D2 protein	FANCD2	164128	4	3.51	4	0.524143	0.156695	-0.490644	0.181998	1.01479	0.015032	19.7596	19.802	19.5933	19.6854	20.9981	20.044	20.4509	20.9687	20.7797
CBR1_HUMAN	Carbonyl reductase [NADPH] 1	CBR1	30375	2	8.66	2	0.631245	0.29003	-1.04761	0.0947547	1.67886	0.0150501	18.8052	17.9497	17.9405	20.0922	18.8638	17.6332	20.3586	19.6292	19.7442
ROA3_HUMAN	Heterogeneous nuclear ribonucleoprotein A3	HNRNPA3	39595	17	41.8	1	0.70303	0.0212904	-0.0522262	0.841157	0.755256	0.0151825	22.0945	22.5586	21.83	22.6626	22.8299	23.0997	22.9948	22.8336	22.9204
KT3K_HUMAN	Ketosamine-3-kinase	FN3KRP	34412	3	7.77	3	1.54825	0.00406896	0.336832	0.42858	1.21142	0.0152476	20.9052	20.5552	19.4084	21.6053	22.2302	21.6781	21.3101	21.2416	21.9513
SAAL1_HUMAN	Protein SAAL1	SAAL1	53558	1	2.32	1	-0.987956	0.0212825	0.0718896	1	-1.05985	0.0152816	16.215	16.2268	16.9356	15.6648	14.9239	15.8248	15.9372	15.1464	15.1143
SYCC_HUMAN	Cysteine--tRNA ligase, cytoplasmic	CARS1	85473	15	25.4	14	0.726742	0.01471	0.00705457	0.977385	0.719687	0.0154269	22.6921	23.1879	22.6605	23.4205	23.7927	23.5075	23.6264	23.3773	23.6958
NOC2L_HUMAN	Nucleolar complex protein 2 homolog	NOC2L	84919	4	5.61	4	0.262293	0.436128	-0.693922	0.059188	0.956215	0.0155037	19.9	20.3507	19.9652	19.7375	20.7381	20.5272	21.2911	21.1656	20.6278
TIRR_HUMAN	Tudor-interacting repair regulator protein	NUDT16L1	23338	7	45.5	7	1.50757	0.00374654	0.349434	0.393794	1.15813	0.0155776	20.6823	20.7569	20.535	22.0782	22.2175	22.2012	20.8244	22.1155	22.5087
RFA2_HUMAN	Replication protein A 32 kDa subunit	RPA2	29247	5	27.04	5	-1.35241	0.0140719	-0.0284318	0.950606	-1.32398	0.0156133	22.0969	21.7579	21.748	21.2371	20.6619	19.6465	20.9675	19.7902	20.8732
PSF3_HUMAN	DNA replication complex GINS protein PSF3	GINS3	24535	1	3.7	1	-0.122849	0.660412	0.677946	1	-0.800796	0.0157479	18.0224	17.7551	17.9978	17.6709	17.5618	18.174	16.7206	17.3758	17.2765
CPSF2_HUMAN	Cleavage and polyadenylation specificity factor subunit 2	CPSF2	88487	15	28.39	15	-0.210148	0.408526	0.507348	0.0656242	-0.717496	0.015795	22.9449	23.4266	22.9452	23.0856	22.7824	22.8183	22.5561	22.1337	22.4743
FEN1_HUMAN	Flap endonuclease 1	FEN1	42593	7	32.11	6	-3.05322	0.00187582	-0.965126	0.204825	-2.0881	0.0158854	21.662	21.4115	22.4593	19.8888	17.0277	19.4567	20.5646	19.3446	19.3593
ATX10_HUMAN	Ataxin-10	ATXN10	53489	4	13.05	4	1.25742	0.0254532	-0.135153	0.780748	1.39257	0.0158923	18.5313	18.9493	19.4183	20.031	20.7267	19.9136	21.0631	20.7211	19.2926
RL11_HUMAN	60S ribosomal protein L11	RPL11	20252	2	14.61	2	1.11123	0.0166389	-0.00962676	0.980323	1.12086	0.0159628	22.4872	22.4144	22.5081	23.5286	23.6091	23.6056	22.6129	23.9484	24.2108
PPIL4_HUMAN	Peptidyl-prolyl cis-trans isomerase-like 4	PPIL4	57225	10	27.64	10	-1.88558	0.0113694	-0.125276	0.838333	-1.7603	0.0160019	22.5684	22.5816	23.235	21.5847	21.5224	19.6212	21.9771	20.9249	20.2021
MBD3_HUMAN	Methyl-CpG-binding domain protein 3	MBD3	32844	6	18.21	6	-4.21713	0.000306744	-2.00914	1	-2.20799	0.0160567	21.472	21.927	21.4985	15.604	18.0457	18.5964	20.408	18.4212	19.4443
F135A_HUMAN	Protein FAM135A	FAM135A	169840	1	0.53	1	-0.485556	0.117345	0.340119	0.256181	-0.825675	0.0162383	18.1397	18.1648	18.3557	17.6947	17.4595	18.0494	17.8792	17.2665	17.0375
THOC3_HUMAN	THO complex subunit 3	THOC3	38772	7	23.36	7	-0.339594	0.131539	0.261933	0.232899	-0.601527	0.016413	21.9622	22.2099	22.0164	21.7816	21.6934	21.6947	21.3213	21.6067	21.4559
FAD1_HUMAN	FAD synthase	FLAD1	65266	1	2.21	1	0.0285764	0.923451	0.875664	0.0141119	-0.847087	0.0165834	15.7819	15.9101	15.8417	16.2179	15.2442	16.1574	15.1684	14.9474	14.8767
NCKP1_HUMAN	Nck-associated protein 1	NCKAP1	128790	31	28.28	29	0.14235	0.576815	-0.577919	0.0430043	0.720269	0.0165846	23.6603	24.1139	23.7437	23.9257	24.205	23.8142	24.3746	24.8567	24.4474
TRM7_HUMAN	Putative tRNA (cytidine(32)/guanosine(34)-2'-O)-methyltransferase	FTSJ1	36079	2	10.33	2	-0.548314	0.291616	0.885963	0.103532	-1.43428	0.0165871	18.0649	17.6073	18.2552	18.1477	16.279	17.8558	16.7642	15.9457	16.9147
GSDME_HUMAN	Gasdermin-E	GSDME	54555	4	9.68	4	-1.0276	0.315928	1.80387	0.0949708	-2.83147	0.0166984	20.7785	17.3796	20.3576	19.937	16.7314	18.7646	16.9863	16.6858	16.3493
SNX2_HUMAN	Sorting nexin-2	SNX2	58471	17	32.76	14	0.695741	0.0215269	-0.0381442	0.882636	0.733885	0.0167783	23.9842	23.3951	23.4522	24.1983	24.2927	24.4278	24.6196	24.2993	24.1143
MILK1_HUMAN	MICAL-like protein 1	MICALL1	93441	2	2.78	2	-1.29468	0.0233806	0.0948341	1	-1.38951	0.0168566	18.4899	16.2754	17.1711	16.0201	15.9186	16.1137	16.1648	15.8941	15.7089
CSK_HUMAN	Tyrosine-protein kinase CSK	CSK	50704	7	18.44	7	1.00838	0.00769783	0.143791	0.639007	0.86459	0.0168821	21.1601	21.4671	20.473	22.0255	22.2947	21.8051	21.6932	21.95	22.0508
KLC4_HUMAN	Kinesin light chain 4	KLC4	68640	11	22.46	9	-2.18513	0.0105753	-0.196579	0.779568	-1.98855	0.0169066	21.3599	21.5332	21.8815	19.6539	19.7801	18.7853	20.8993	20.0984	17.8113
BAG2_HUMAN	BAG family molecular chaperone regulator 2	BAG2	23772	3	16.59	3	0.545806	0.0421236	-0.12731	0.594924	0.673116	0.0170024	21.0688	21.1692	21.1763	21.5039	21.815	21.7327	21.5597	22.1387	21.7352
ZKSC3_HUMAN	Zinc finger protein with KRAB and SCAN domains 3	ZKSCAN3	60641	1	3.53	1	-0.467852	0.471709	1.34705	1	-1.8149	0.0170127	16.2792	16.8002	18.067	15.2104	17.2583	17.2741	14.8408	15.6243	15.2365
N4BP2_HUMAN	NEDD4-binding protein 2	N4BP2	198801	7	5.31	7	0.277887	0.36109	-0.563479	0.0825885	0.841366	0.0170472	20.1815	20.1743	20.2712	20.8419	20.6193	19.9994	21.4642	20.8849	20.802
HSP74_HUMAN	Heat shock 70 kDa protein 4	HSPA4	94331	33	48.69	33	-0.861977	0.0131309	-0.0450385	0.876013	-0.816939	0.0170641	25.0525	24.6864	24.9975	24.3777	23.6789	24.0939	24.5094	23.8968	23.8794
SYAP1_HUMAN	Synapse-associated protein 1	SYAP1	39933	4	16.19	4	-1.38233	0.0295324	0.176304	0.749801	-1.55864	0.0171951	20.5916	20.3353	21.0311	18.2297	19.3589	20.2223	19.8855	18.3412	19.0552
SRSF6_HUMAN	Serine/arginine-rich splicing factor 6	SRSF6	39587	4	11.05	4	0.578917	0.0381326	-0.114179	0.644071	0.693096	0.0173618	22.362	22.9063	22.818	23.287	23.2455	23.2906	23.6645	23.2459	23.2552
RL36A_HUMAN	60S ribosomal protein L36a	RPL36A	12441	2	15.09	2	1.55048	0.0213659	-0.069284	0.904049	1.61976	0.0174314	20.4185	19.7663	21.2389	22.2388	21.799	22.0373	21.071	21.8912	23.3207
IF2B3_HUMAN	Insulin-like growth factor 2 mRNA-binding protein 3	IGF2BP3	63705	15	30.22	12	1.0293	0.00597472	0.192669	0.521441	0.836635	0.0174992	22.8798	22.7161	22.563	24.0568	23.3619	23.8282	23.5279	23.1552	23.9857
KS6A1_HUMAN	Ribosomal protein S6 kinase alpha-1	RPS6KA1	82723	4	7.21	4	0.474056	0.39908	2.02496	0.00425657	-1.5509	0.017532	20.1399	19.5989	17.948	19.8816	19.9091	19.3183	17.0444	17.9815	18.0082
C1QBP_HUMAN	Complement component 1 Q subcomponent-binding protein, mitochondrial	C1QBP	31362	10	44.33	10	-0.144694	0.563513	0.553868	0.0470792	-0.698562	0.0175437	24.3628	24.4467	24.8058	24.5671	24.1134	24.5007	23.9785	23.6249	23.9163
PI4KA_HUMAN	Phosphatidylinositol 4-kinase alpha	PI4KA	236830	7	4.9	7	-0.826669	0.027116	0.0829417	0.797817	-0.909611	0.0175705	20.8568	20.6358	20.2509	19.6625	19.6192	19.9817	19.9058	20.0587	19.0501
NACAM_HUMAN	Nascent polypeptide-associated complex subunit alpha, muscle-specific form	NACA	205422	4	2.65	4	0.320699	0.22109	-0.385303	0.148552	0.706002	0.0176023	21.7457	21.8877	21.7918	22.2769	22.2774	21.833	22.8569	22.3772	22.309
RBM5_HUMAN	RNA-binding protein 5	RBM5	92154	3	4.66	3	-0.555328	0.0731667	0.237422	0.408911	-0.79275	0.0176453	19.6678	20.3895	20.3952	19.5247	19.4571	19.8046	19.4978	19.4966	19.0798
CAF17_HUMAN	Putative transferase CAF17, mitochondrial	IBA57	38155	4	16.85	4	1.36166	0.0233532	-0.0848236	0.869166	1.44649	0.0176777	21.0865	21.372	19.4676	21.6676	22.5832	21.7603	21.6301	22.3091	22.3264
MED23_HUMAN	Mediator of RNA polymerase II transcription subunit 23	MED23	156474	9	7.75	9	-3.57721	0.00131892	-1.31192	0.128254	-2.26529	0.0176954	21.3424	21.7625	20.9529	18.7168	18.4476	16.1617	20.1864	17.5799	19.4955
RL29_HUMAN	60S ribosomal protein L29	RPL29	17752	1	9.43	1	0.991871	0.0308132	-0.129895	0.745825	1.12177	0.0177766	21.609	22.7711	22.8355	22.8924	23.8602	23.4385	23.4353	23.8328	23.3127
HEM6_HUMAN	Oxygen-dependent coproporphyrinogen-III oxidase, mitochondrial	CPOX	50152	5	11.45	5	1.41421	0.0144153	0.0621857	0.897448	1.35203	0.0179047	20.2905	20.7679	19.0377	21.3088	21.8533	21.1766	20.7255	21.6373	21.7895
THOP1_HUMAN	Thimet oligopeptidase	THOP1	78840	4	7.26	4	-0.112898	0.819246	-1.49538	0.0122188	1.38248	0.0179371	20.237	19.7891	20.0312	20.6381	20.3327	18.7478	20.8973	21.893	21.4144
DLGP5_HUMAN	Disks large-associated protein 5	DLGAP5	95115	16	29.43	15	-1.62941	0.041971	0.355253	0.618508	-1.98467	0.0179555	22.151	22.5341	23.2576	20.8415	20.2979	21.915	22.1545	20.4994	19.3347
CNOT2_HUMAN	CCR4-NOT transcription complex subunit 2	CNOT2	59738	1	2.96	1	0.608592	0.0664984	-0.231704	0.447811	0.840296	0.0180431	20.0108	19.8946	19.0573	20.1986	20.4198	20.1701	20.3125	20.7335	20.4376
NU205_HUMAN	Nuclear pore complex protein Nup205	NUP205	227922	6	3.28	5	0.289017	0.443225	-0.748079	0.0674618	1.0371	0.0180587	20.9307	20.4152	19.9182	21.1425	20.7362	20.2525	21.4634	21.8883	21.0238
SCC4_HUMAN	MAU2 chromatid cohesion factor homolog	MAU2	69082	1	1.47	1	-0.420071	0.154419	0.357731	1	-0.777802	0.018078	16.0688	16.6719	16.105	16.051	15.5035	16.031	15.7262	15.4644	15.3217
AP3D1_HUMAN	AP-3 complex subunit delta-1	AP3D1	130158	30	28.97	30	-0.918438	0.0124152	-0.068792	0.8212	-0.849646	0.0181509	24.2718	24.0825	24.5564	23.3393	23.3753	23.4407	24.0606	23.0278	23.2733
CP110_HUMAN	Centriolar coiled-coil protein of 110 kDa	CCP110	113424	6	9.29	5	0.470827	0.29934	-0.756791	0.11028	1.22762	0.0182617	20.0424	21.4753	19.9592	20.8273	20.731	21.3311	22.0271	21.8877	21.245
TBB5_HUMAN	Tubulin beta chain	TUBB	49671	44	79.95	33	0.69713	0.0146331	0.0318954	0.893648	0.665235	0.0183246	28.5855	28.4871	28.3349	28.8452	29.277	29.3767	29.0106	29.3122	29.0805
RBMS1_HUMAN	RNA-binding motif, single-stranded-interacting protein 1	RBMS1	44505	1	3.69	1	1.09224	0.00227811	0.344857	0.218165	0.747384	0.0183454	17.9461	17.8093	18.4449	18.9336	19.0818	19.4616	19.01	18.7667	18.6658
RUVB2_HUMAN	RuvB-like 2	RUVBL2	51157	40	70.41	40	-0.922525	0.00376099	-0.237349	0.346415	-0.685176	0.0183585	27.4496	27.3619	27.4374	26.5177	26.2244	26.7392	26.9808	26.4399	26.7727
OGFR_HUMAN	Opioid growth factor receptor	OGFR	73325	5	13.29	5	0.977564	0.0528009	-0.281848	0.537074	1.25941	0.0183638	18.8188	20.6877	20.3763	20.6795	21.1592	20.9767	21.245	21.3147	21.1013
LANC2_HUMAN	LanC-like protein 2	LANCL2	50854	5	14.22	5	0.867694	0.0418498	-0.181873	0.631696	1.04957	0.018487	20.3039	20.2246	20.2749	20.251	21.4523	21.7031	21.5041	21.0188	21.4292
AK17A_HUMAN	A-kinase anchor protein 17A	AKAP17A	80735	4	7.63	3	-1.71997	0.000376126	-0.821968	0.0277203	-0.898004	0.0186142	19.7374	20.2205	20.1609	18.3273	18.7727	17.8589	19.5689	18.8153	19.0406
ATPB_HUMAN	ATP synthase subunit beta, mitochondrial	ATP5F1B	56560	27	53.5	27	0.319507	0.269525	-0.456793	0.126669	0.776301	0.0186508	24.711	24.4033	24.334	25.1279	24.4668	24.8121	25.635	25.0262	25.116
RHG17_HUMAN	Rho GTPase-activating protein 17	ARHGAP17	95437	4	9.65	3	-0.934134	0.0314734	0.116709	0.75825	-1.05084	0.0186677	19.4056	18.7289	19.6561	18.8896	18.2647	17.834	18.6781	18.0447	17.9153
H1BP3_HUMAN	HCLS1-binding protein 3	HS1BP3	42780	2	9.18	2	0.505019	0.278163	1.7534	1	-1.24838	0.0188279	16.4919	16.7094	18.3118	17.8489	17.6242	17.555	16.1648	15.8941	15.7089
TWF2_HUMAN	Twinfilin-2	TWF2	39548	5	27.22	5	-0.936022	0.209961	1.04213	0.167002	-1.97816	0.0188362	20.7314	20.2048	21.522	20.3459	18.791	20.5132	20.321	18.3509	17.8519
SKA3_HUMAN	Spindle and kinetochore-associated protein 3	SKA3	46359	10	32.28	8	-1.29251	0.0171687	-0.0252082	0.956012	-1.2673	0.0188415	21.921	22.1559	22.326	19.8577	21.1765	21.4912	21.4737	20.3743	20.7529
FLCN_HUMAN	Folliculin	FLCN	64473	1	2.25	1	-0.0957976	0.652004	0.489451	1	-0.585248	0.0189052	15.5003	15.4543	15.2064	15.2918	15.2769	15.305	14.9424	14.767	14.6959
DNJA3_HUMAN	DnaJ homolog subfamily A member 3, mitochondrial	DNAJA3	52489	7	15.62	7	0.831567	0.0149766	0.0399973	0.888759	0.79157	0.018954	21.3823	21.4916	20.9806	21.9138	22.4158	22.0197	21.7078	22.4531	22.0684
IMDH2_HUMAN	Inosine-5'-monophosphate dehydrogenase 2	IMPDH2	55805	9	18.87	9	0.0545887	0.877979	-0.929419	0.0245903	0.984008	0.0189653	21.9286	22.0418	21.7422	22.6086	21.8638	21.4039	23.362	22.7461	22.5565
SERA_HUMAN	D-3-phosphoglycerate dehydrogenase	PHGDH	56650	24	44.28	24	0.447049	0.065406	-0.160571	0.471032	0.607621	0.0189864	26.0658	25.7703	25.9329	26.2965	26.306	26.5077	26.6751	26.3463	26.5706
INT1_HUMAN	Integrator complex subunit 1	INTS1	244297	10	6.35	10	-2.74938	0.00120685	-1.05747	0.108663	-1.6919	0.0190053	21.2571	21.3577	21.3334	17.1721	19.6788	18.8492	20.4595	19.3253	19.0876
PURA2_HUMAN	Adenylosuccinate synthetase isozyme 2	ADSS2	50097	4	11.18	4	1.34861	0.0389398	-0.243494	0.673634	1.59211	0.0190133	20.0883	19.554	17.5191	20.2612	20.6059	20.3401	20.4691	20.7584	20.7101
SC24A_HUMAN	Protein transport protein Sec24A	SEC24A	119749	1	1.37	1	0.918027	0.0115157	0.0900009	1	0.828026	0.0190679	14.8454	14.8468	15.5916	16.1062	15.6687	16.2629	16.1648	15.8941	15.7089
RL12_HUMAN	60S ribosomal protein L12	RPL12	17819	6	54.55	6	0.858067	0.0262891	-0.062057	0.852335	0.920124	0.0191824	24.0974	23.9708	24.3838	25.1676	24.9445	24.9141	24.3617	25.253	25.5976
SMC2_HUMAN	Structural maintenance of chromosomes protein 2	SMC2	135656	38	35.17	38	-0.840877	0.00359277	-0.226963	0.320933	-0.613914	0.0191911	25.3422	25.551	25.272	24.4561	24.6165	24.57	24.9587	24.8202	24.5446
AP3M1_HUMAN	AP-3 complex subunit mu-1	AP3M1	46939	8	28.47	8	-0.692656	0.0197945	0.0042979	0.986415	-0.696954	0.0192337	22.961	22.3926	22.6279	22.0782	21.6443	22.181	21.9874	21.9081	21.995
CDK1_HUMAN	Cyclin-dependent kinase 1	CDK1	34095	6	25.59	4	0.888261	0.00391847	0.230936	0.344791	0.657325	0.019289	20.8607	21.3616	21.2097	21.9363	21.9204	22.2402	21.9689	21.7382	21.6969
PRRC1_HUMAN	Protein PRRC1	PRRC1	46701	2	6.29	2	-0.976248	0.0269792	0.0737323	0.846788	-1.04998	0.0194493	19.3952	19.4515	19.8214	18.2368	18.1212	19.3813	18.9545	18.3417	18.2219
COG3_HUMAN	Conserved oligomeric Golgi complex subunit 3	COG3	94096	3	5.43	3	-2.01081	0.00201958	-0.6783	0.183199	-1.33251	0.0194896	17.9055	18.5657	19.1295	16.5937	16.0704	16.904	18.0799	17.1315	16.3917
MICA3_HUMAN	[F-actin]-monooxygenase MICAL3	MICAL3	224295	10	6.69	9	-1.87617	0.0390512	0.327399	0.684077	-2.20357	0.0195389	21.1016	21.0686	21.3292	19.2947	19.2673	19.3088	20.6337	19.4652	16.7897
MTMR1_HUMAN	Myotubularin-related protein 1	MTMR1	74678	8	21.65	8	-0.150529	0.6101	0.655483	0.0467029	-0.806012	0.0195661	21.6201	21.2635	21.3053	21.5967	21.0308	21.1099	20.9242	20.728	20.1187
FA98B_HUMAN	Protein FAM98B	FAM98B	45547	2	5.31	2	-0.923968	0.0208474	0.0124134	0.970922	-0.936382	0.0196025	20.3301	19.9469	20.409	19.9867	19.0817	18.8457	19.5427	19.3471	18.9872
HNRPR_HUMAN	Heterogeneous nuclear ribonucleoprotein R	HNRNPR	70943	26	39.49	20	0.71605	0.0165275	0.0254963	0.919164	0.690554	0.0196116	24.5151	25.2379	24.8955	25.5745	25.4528	25.7694	25.6305	25.5925	25.4972
ARI1A_HUMAN	AT-rich interactive domain-containing protein 1A	ARID1A	242045	7	4.9	6	-1.98959	0.00377338	-0.531924	0.329064	-1.45767	0.0196183	20.9797	21.6105	20.2863	17.8105	19.5961	19.5012	19.8918	19.4055	19.2062
MCM4_HUMAN	DNA replication licensing factor MCM4	MCM4	96558	8	14.14	8	-1.54591	0.000483698	-0.719474	0.0359023	-0.826432	0.0196568	22.0151	21.5725	21.8773	20.4927	20.6271	19.7074	20.8886	20.8712	21.2258
TRA2B_HUMAN	Transformer-2 protein homolog beta	TRA2B	33666	5	23.61	5	0.981582	0.00320581	0.283164	0.282067	0.698418	0.0198074	21.7786	22.2391	22.1878	23.3039	22.9133	22.933	23.0406	22.5686	22.6915
NUP85_HUMAN	Nuclear pore complex protein Nup85	NUP85	75019	7	16.77	6	-1.40426	0.00427031	-0.3579	0.360603	-1.04636	0.0199917	20.7839	20.9417	21.0083	19.444	18.88	20.197	20.4072	19.7597	19.4279
TBP_HUMAN	TATA-box-binding protein	TBP	37698	2	7.37	2	-3.62397	0.00285559	-1.10324	1	-2.52073	0.020146	20.0587	20.1464	20.0259	15.6936	17.3137	16.3518	15.1258	19.1704	18.3727
C1TC_HUMAN	C-1-tetrahydrofolate synthase, cytoplasmic	MTHFD1	101531	17	21.6	17	0.603829	0.0989315	-0.318605	0.357374	0.922435	0.0202435	22.8696	22.7159	22.4164	23.379	23.5476	22.8866	23.867	22.9387	23.9634
VPS72_HUMAN	Vacuolar protein sorting-associated protein 72 homolog	VPS72	40594	4	9.89	4	-2.15112	0.00453333	-0.536661	0.375058	-1.61446	0.0202738	20.3245	21.338	20.453	18.3227	19.0534	18.286	19.8673	19.7381	17.6667
TACC3_HUMAN	Transforming acidic coiled-coil-containing protein 3	TACC3	90360	9	16.35	8	-1.24505	0.00719755	-0.23099	0.538509	-1.01406	0.0202786	21.9601	22.1222	22.7409	20.6708	20.9528	21.4646	21.8768	21.123	20.7812
ZO2_HUMAN	Tight junction protein ZO-2	TJP2	133958	7	7.39	7	-1.05298	0.00915002	-0.156879	0.635146	-0.896102	0.0203405	21.8623	21.7009	21.6728	20.5569	20.3019	21.2183	20.9923	21.2267	20.3287
BPNT1_HUMAN	3'(2'),5'-bisphosphate nucleotidase 1	BPNT1	33392	5	18.83	5	0.592741	0.0234062	-0.0183614	0.934713	0.611102	0.0203779	20.7573	20.9071	21.0538	21.3529	21.7214	21.4222	21.4093	21.4782	21.6641
PTCD3_HUMAN	Pentatricopeptide repeat domain-containing protein 3, mitochondrial	PTCD3	78550	5	10.3	3	0.403448	0.279934	-0.580611	0.132269	0.984059	0.0204031	19.1737	19.5195	19.2737	19.43	19.2861	20.4612	20.5585	19.8548	20.5058
EFL1_HUMAN	Elongation factor-like GTPase 1	EFL1	125430	4	4.2	4	-1.20649	0.040934	0.214159	0.682559	-1.42065	0.0204057	20.2486	19.2389	19.5091	18.9074	17.6579	18.8118	18.7779	18.7137	17.243
CSN7A_HUMAN	COP9 signalosome complex subunit 7a	COPS7A	30277	4	21.82	3	-0.960754	0.00785665	-0.166904	0.570267	-0.793851	0.0204375	19.5775	18.705	19.4187	18.1737	18.3463	18.299	18.6278	18.5729	18.119
UBP7_HUMAN	Ubiquitin carboxyl-terminal hydrolase 7	USP7	128302	22	24.23	20	-1.15741	0.00520771	-0.269262	0.417609	-0.888143	0.0204481	23.8035	23.3277	24.0651	22.688	22.3795	22.6565	23.4433	22.496	22.5925
NCOR1_HUMAN	Nuclear receptor corepressor 1	NCOR1	270210	11	6.15	11	-2.77995	0.00513799	-0.651929	0.412959	-2.12802	0.0204559	21.4897	22.2345	21.4948	17.5241	19.3832	19.9718	21.1971	18.8408	18.797
B3KU28_HUMAN	Lon protease homolog, mitochondrial	LONP1	95152	16	25.09	16	0.46226	0.113963	-0.277836	0.320472	0.740096	0.0205062	22.1565	21.9776	21.9878	22.8396	22.324	22.3451	23.0372	22.3589	22.9461
PUR2_HUMAN	Trifunctional purine biosynthetic protein adenosine-3	GART	107767	29	41.29	29	0.48759	0.0344146	-0.0612569	0.761956	0.548847	0.0205738	24.5602	24.5656	24.6626	25.0106	25.2039	25.0367	25.0992	25.1629	25.1728
ACSF4_HUMAN	Beta-alanine-activating enzyme	AASDH	122597	2	3.64	2	-0.672525	0.196356	0.675728	1	-1.34825	0.020643	16.544	16.3172	18.3249	16.4599	16.0553	16.6533	15.9298	15.6898	15.5217
ACON_HUMAN	Aconitate hydratase, mitochondrial	ACO2	85425	2	3.59	2	1.66305	1	0.443449	0.336014	1.2196	0.0206935	18.1421	18.4313	18.3244	19.9827	20.0399	19.8644	20.0437	18.3507	20.1622
POP1_HUMAN	Ribonucleases P/MRP protein subunit POP1	POP1	114709	11	16.02	11	-1.51567	0.00233851	-0.501061	0.200752	-1.01461	0.0207138	23.0547	23.3287	23.1693	21.9009	22.2907	20.8141	22.2044	21.929	22.3754
CYFP1_HUMAN	Cytoplasmic FMR1-interacting protein 1	CYFIP1	145182	31	27.13	31	0.322563	0.238167	-0.390381	0.1605	0.712944	0.0208	24.5044	24.5378	24.0759	24.6845	24.9336	24.4676	24.7877	25.3432	25.126
ABL2_HUMAN	Tyrosine-protein kinase ABL2	ABL2	128343	4	5.5	4	-1.14554	0.0282294	0.0809357	0.858022	-1.22647	0.0208471	21.047	21.0916	21.0663	19.7349	19.6904	20.3429	20.6466	18.764	20.1148
CSN6_HUMAN	COP9 signalosome complex subunit 6	COPS6	36163	4	12.23	4	-1.05323	0.00355925	-0.300229	0.295329	-0.753	0.02099	21.5622	21.7015	21.7635	21.0574	20.5807	20.2294	20.6325	20.9896	21.1461
DNJA1_HUMAN	DnaJ homolog subfamily A member 1	DNAJA1	44868	10	41.31	10	0.408877	0.112511	-0.238458	0.332149	0.647335	0.0211337	22.4967	22.2614	22.2945	22.6723	22.669	22.938	22.9559	23.3054	22.7333
RBM39_HUMAN	RNA-binding protein 39	RBM39	59380	14	26.98	13	0.447245	0.0545437	-0.11672	0.578959	0.563966	0.0211432	23.4022	23.5018	23.5242	23.9709	24.0466	23.7524	24.0768	24.095	23.9483
B4DDB6_HUMAN	Heterogeneous nuclear ribonucleoprotein A3, isoform CRA_a	HNRPA3	37029	18	43.54	18	0.596407	0.0394324	-0.0937054	0.714515	0.690112	0.0211668	24.1717	24.5401	23.9799	25.0167	24.5333	24.9309	25.0578	24.9637	24.7406
ATG3_HUMAN	Ubiquitin-like-conjugating enzyme ATG3	ATG3	35864	5	19.43	5	-1.18254	0.171122	1.02942	0.227737	-2.21197	0.0211872	20.4838	20.9058	21.2492	17.9224	20.5325	20.6362	20.0861	17.7041	18.2127
SSH3_HUMAN	Protein phosphatase Slingshot homolog 3	SSH3	72996	2	3.95	2	-0.958989	0.00727362	-0.186311	1	-0.772678	0.0214964	19.264	19.1204	18.6313	17.9374	17.9404	18.261	18.3334	18.546	17.8183
RBGP1_HUMAN	Rab GTPase-activating protein 1	RABGAP1	121737	4	5.52	4	-1.76698	0.0102057	-0.251243	0.657127	-1.51574	0.0215727	19.3126	18.2068	20.3313	18.1708	17.1793	17.1996	18.437	17.5642	17.3022
TAD2A_HUMAN	Transcriptional adapter 2-alpha	TADA2A	51506	2	5.87	2	-3.83891	1.8185e-05	-2.53027	1	-1.30863	0.0215732	19.5175	20.179	19.8726	16.0201	15.9186	16.1137	19.7255	18.3078	17.6099
VATA_HUMAN	V-type proton ATPase catalytic subunit A	ATP6V1A	68304	9	21.72	8	-0.837738	0.0108503	-0.110773	0.683053	-0.726964	0.0215999	21.5657	21.5613	21.6418	21.2743	20.4777	20.5035	20.9683	20.9058	20.7138
Q5CZB5_HUMAN	Uncharacterized protein DKFZp686M0430	DKFZp686M0430	125085	8	15.64	1	-1.83093	4.26761e-05	-1.13699	1	-0.693936	0.0216245	19.3528	19.6628	19.9616	17.7811	17.6734	18.0299	19.2193	18.747	18.9291
ARPC2_HUMAN	Actin-related protein 2/3 complex subunit 2	ARPC2	34333	3	12.33	3	2.4032	0.0914304	-1.11889	0.40233	3.52209	0.0216821	18.5771	13.9538	19.5826	20.378	20.723	18.2221	20.9285	20.8606	20.8907
MFR1L_HUMAN	Mitochondrial fission regulator 1-like	MTFR1L	31957	1	4.11	1	0.697345	0.105406	-0.375089	0.358609	1.07243	0.0217065	17.5658	18.2426	17.7669	18.0133	19.1028	18.5514	18.2342	19.2626	19.2959
SMC4_HUMAN	Structural maintenance of chromosomes protein 4	SMC4	147182	32	28.57	31	-0.962239	0.00169795	-0.357071	0.137496	-0.605169	0.0218733	24.7024	25.0559	24.8999	23.8339	23.9624	23.9751	24.4656	24.324	24.053
TAF2_HUMAN	Transcription initiation factor TFIID subunit 2	TAF2	136971	7	7.09	7	-1.32595	0.0021264	-0.462352	0.173404	-0.863599	0.0219073	21.5142	21.6186	21.5265	19.6185	20.8769	20.1861	20.7761	20.7756	20.5168
TBB6_HUMAN	Tubulin beta-6 chain	TUBB6	49857	27	58.3	27	0.787993	0.012955	0.0822475	0.755141	0.705745	0.0219255	26.6275	26.6749	26.4643	26.9391	27.5726	27.619	27.1482	27.5344	27.2013
AKAP8_HUMAN	A-kinase anchor protein 8	AKAP8	76108	3	4.19	3	0.610943	0.0839436	-0.257257	0.434897	0.868199	0.0219842	19.3674	19.7266	19.3656	19.6706	20.6196	20.0022	20.0439	20.7988	20.2215
RNPS1_HUMAN	RNA-binding protein with serine-rich domain 1	RNPS1	34208	2	8.85	2	-1.15203	0.0154365	-0.0836711	0.833858	-1.06836	0.0219951	19.8534	21.0168	20.9039	18.9469	19.9536	19.4176	19.6504	19.7795	19.1392
ANM3_HUMAN	Protein arginine N-methyltransferase 3	PRMT3	59903	8	18.83	8	1.31671	0.00557633	0.310484	0.416942	1.00622	0.0220127	21.8454	21.5767	20.4879	22.9987	22.2802	22.5813	22.2379	22.2288	22.462
TSR1_HUMAN	Pre-rRNA-processing protein TSR1 homolog	TSR1	91810	4	7.84	4	-1.41035	0.00129582	-0.560847	1	-0.849507	0.0220399	19.7824	20.1622	20.3572	18.6988	18.6767	18.6952	19.8431	19.1882	18.722
MCM2_HUMAN	DNA replication licensing factor MCM2	MCM2	101896	11	14.38	11	-2.02902	0.00257893	-0.667982	0.208983	-1.36104	0.0220488	22.583	22.0415	22.4411	21.3279	19.9775	19.6732	21.531	20.1331	21.3185
EP15R_HUMAN	Epidermal growth factor receptor substrate 15-like 1	EPS15L1	94255	23	37.62	23	-0.509151	0.278604	0.70765	0.143357	-1.2168	0.0220958	23.4368	23.8696	24.5365	23.3243	23.1502	23.8409	23.6549	22.3769	22.1606
RL24_HUMAN	60S ribosomal protein L24	RPL24	17779	7	29.3	7	0.573926	0.0454167	-0.107259	0.675171	0.681185	0.0222496	24.3274	24.2469	24.5161	24.7772	24.9943	25.0408	24.6843	25.0348	25.4149
UBIP1_HUMAN	Upstream-binding protein 1	UBP1	60491	3	8.52	2	-0.395758	0.682934	2.18339	0.0446084	-2.57915	0.0222548	19.5029	19.6312	20.3965	19.5714	19.0122	19.7597	19.9344	16.1309	15.7278
BCAS3_HUMAN	BCAS3 microtubule associated cell migration factor	BCAS3	101237	5	5.82	4	-0.327037	0.475201	0.877262	0.0764331	-1.2043	0.0224962	21.1328	20.2415	20.8909	21.0114	20.2169	20.0558	20.2345	18.7124	19.7054
ASAP1_HUMAN	Arf-GAP with SH3 domain, ANK repeat and PH domain-containing protein 1	ASAP1	125498	1	1.24	1	-1.61497	0.00109242	-0.672102	1	-0.942872	0.0225901	16.8862	17.7795	18.2316	16.0201	15.9186	16.1137	17.0236	16.5024	16.5426
SMC6_HUMAN	Structural maintenance of chromosomes protein 6	SMC6	126326	6	8.52	6	-1.2665	0.0814275	0.503821	1	-1.77032	0.0226737	20.3086	19.7383	19.9032	19.6645	17.4779	19.0082	19.0965	18.5968	16.9457
LRCH2_HUMAN	Leucine-rich repeat and calponin homology domain-containing protein 2	LRCH2	84588	5	8.1	5	-0.513733	0.133902	0.341019	0.302807	-0.854752	0.0226851	21.4756	21.3819	21.6814	20.9035	20.7893	21.3049	21.0711	20.893	20.0106
CEBPZ_HUMAN	CCAAT/enhancer-binding protein zeta	CEBPZ	120974	3	3.32	3	0.545932	0.147843	-0.39888	0.277334	0.944813	0.0227117	19.5855	19.9412	18.8422	19.5171	20.4666	20.0231	20.3807	20.5762	20.2465
J3QRC4_HUMAN	60S ribosomal protein L26 (Fragment)	RPL26	15750	6	24.44	6	0.654928	0.033555	-0.0618012	0.818727	0.71673	0.0227423	23.638	23.8248	23.9646	24.4066	24.4419	24.5436	24.0281	24.7099	24.8395
DNPEP_HUMAN	Aspartyl aminopeptidase	DNPEP	53410	3	8.25	3	1.34132	0.0094859	0.221838	0.60137	1.11948	0.0229264	20.4179	20.6295	19.0734	21.1071	21.5087	21.5289	20.8692	21.5686	21.0414
RUFY1_HUMAN	RUN and FYVE domain-containing protein 1	RUFY1	79818	8	14.12	8	-0.339441	0.309141	0.519806	0.133049	-0.859247	0.0230986	23.453	23.3882	23.5489	23.3566	22.973	23.0422	23.1369	22.7508	21.9247
PDCD6_HUMAN	Programmed cell death protein 6	PDCD6	21868	8	36.65	8	2.22228	0.00609305	0.517336	0.429708	1.70494	0.0232147	20.9157	21.0567	22.5861	23.1622	23.939	24.1242	21.9548	23.5352	24.1834
A0A024RDY9_HUMAN	Rho guanine nucleotide exchange factor (GEF) 7, isoform CRA_b	ARHGEF7	73140	4	8.82	4	-0.549319	0.0579014	0.139848	0.594223	-0.689167	0.0233324	19.8686	20.4182	20.5533	19.8002	19.6079	19.784	19.7326	19.7031	19.3369
MCM3_HUMAN	DNA replication licensing factor MCM3	MCM3	90981	15	24.88	14	0.422009	0.158394	-0.324995	0.266673	0.747004	0.0233587	22.4339	22.3338	22.0049	22.8098	22.988	22.2408	23.0532	22.7272	23.2333
AN32A_HUMAN	Acidic leucine-rich nuclear phosphoprotein 32 family member A	ANP32A	28585	2	11.65	2	2.29552	1	1.04292	1	1.2526	0.0235945	17.3912	17.0157	16.9967	19.3286	19.317	19.6444	19.1888	18.7886	17.1839
CSTF3_HUMAN	Cleavage stimulation factor subunit 3	CSTF3	82922	12	20.78	11	-2.68175	0.00248564	-0.922597	0.188553	-1.75915	0.0237357	22.0486	22.5891	22.8084	20.4879	18.5496	20.3635	21.5315	19.4164	21.2207
A0A0C4DGB5_HUMAN	Calpastatin	CAST	79731	13	28.61	12	-1.45835	0.027977	0.0546705	0.924172	-1.51302	0.0238096	20.6068	20.8922	22.9247	19.4368	20.1727	20.439	19.9877	19.8075	20.0894
PSMD8_HUMAN	26S proteasome non-ATPase regulatory subunit 8	PSMD8	39612	8	32.86	8	-1.1096	0.0140704	-0.119113	0.752424	-0.990486	0.0239811	22.2445	22.9907	23.3403	21.7551	21.5514	21.9402	22.4809	21.7552	21.3679
RABE1_HUMAN	Rab GTPase-binding effector protein 1	RABEP1	99290	4	6.84	4	-1.73232	0.00673801	-0.389913	0.452565	-1.34241	0.0240665	19.0643	19.9807	20.8497	18.1564	18.1765	18.3648	19.1512	19.0071	17.7091
IF2A_HUMAN	Eukaryotic translation initiation factor 2 subunit 1	EIF2S1	36112	8	38.73	8	-0.875575	0.246268	1.03244	0.177587	-1.90802	0.0241172	22.9291	22.6428	23.141	22.2371	21.4391	22.4101	21.0117	19.3045	22.6727
PALS1_HUMAN	Protein PALS1	PALS1	77294	4	7.7	4	-1.43207	0.0845259	0.565745	1	-1.99781	0.0241264	20.5299	20.6105	19.3927	18.6805	18.7004	18.856	16.1739	19.258	19.1078
PPM1G_HUMAN	Protein phosphatase 1G	PPM1G	59272	4	12.09	4	-1.38352	0.0207987	-0.0447268	0.93008	-1.33879	0.0241274	20.562	20.9218	20.935	18.6849	20.1196	19.4637	20.5401	19.0329	18.8294
VPS36_HUMAN	Vacuolar protein-sorting-associated protein 36	VPS36	43817	5	17.36	5	-1.23186	0.0715839	0.397806	1	-1.62966	0.0242714	20.3738	19.2958	20.1126	18.7315	18.7901	18.5651	16.706	18.9498	19.2374
SMHD1_HUMAN	Structural maintenance of chromosomes flexible hinge domain-containing protein 1	SMCHD1	226374	18	12.32	17	-2.85922	0.000348754	-1.46597	0.0192901	-1.39325	0.0243133	22.3786	22.4952	22.7265	18.8294	19.4598	20.7334	21.702	21.4684	20.2501
MIO_HUMAN	GATOR complex protein MIOS	MIOS	98584	6	8.23	5	-0.451034	0.257017	0.55345	0.171603	-1.00448	0.0244057	21.2028	21.4988	21.0799	20.7174	20.6565	21.0546	19.4036	20.4242	20.9404
TRAM1_HUMAN	Translocating chain-associated membrane protein 1	TRAM1	43072	2	5.88	2	1.10147	0.146352	-0.765928	0.297822	1.8674	0.0244438	19.3235	17.3833	17.5581	20.2869	19.5963	17.6862	20.0884	19.6381	20.1406
STRN3_HUMAN	Striatin-3	STRN3	87209	12	22.58	11	-0.918684	0.00592295	-0.225697	0.403282	-0.692987	0.0244786	22.7788	23.3296	22.8612	22.1853	22.3046	21.7236	22.358	22.4106	22.1221
PRUN1_HUMAN	Exopolyphosphatase PRUNE1	PRUNE1	50200	5	15.01	5	-0.0885438	0.844031	1.08767	0.0343003	-1.17621	0.0245642	21.2978	21.347	21.343	21.0561	21.0927	21.5734	20.961	20.4472	19.051
RB40C_HUMAN	Ras-related protein Rab-40C	RAB40C	31304	1	2.85	1	-1.14944	0.0024526	-0.402852	0.180316	-0.746583	0.0245656	19.2139	18.9838	18.7117	18.0385	17.8005	17.6221	18.3018	17.7738	18.5941
AP1B1_HUMAN	AP-1 complex subunit beta-1	AP1B1	104607	9	11.28	2	-0.426731	0.641207	-2.80606	1	2.37933	0.0246379	14.1856	18.4908	16.6561	16.0201	15.9186	16.1137	19.3404	18.0788	19.0513
A0A096LP25_HUMAN	AP2-associated protein kinase 1	AAK1	125880	18	23.13	17	-0.410875	0.308187	0.608996	0.143695	-1.01987	0.0249726	23.1861	22.9037	23.3318	22.5613	22.294	23.3337	22.8268	21.943	21.5922
NUP43_HUMAN	Nucleoporin Nup43	NUP43	42151	4	15	4	-0.625875	0.0161537	-0.0567318	0.795508	-0.569144	0.0250427	20.8717	20.8781	20.5362	20.238	20.0144	20.156	20.2722	20.0769	20.2295
ECHA_HUMAN	Trifunctional enzyme subunit alpha, mitochondrial	HADHA	83000	23	37.75	23	0.506427	0.0960362	-0.222723	0.435216	0.72915	0.0252647	24.1039	24.284	23.5488	24.292	24.7388	24.4252	24.608	24.9922	24.524
PP2BA_HUMAN	Protein phosphatase 3 catalytic subunit alpha	PPP3CA	58688	2	4.22	2	-0.521617	0.337397	0.849972	0.132922	-1.37159	0.025662	20.0615	20.422	19.9892	20.2135	18.598	20.0964	19.7379	18.4601	18.16
CRKL_HUMAN	Crk-like protein	CRKL	33777	19	74.92	19	1.03455	0.00153182	0.417131	0.10538	0.617419	0.0257421	25.5828	25.6122	25.5518	26.235	26.8079	26.8075	26.1506	26.3178	26.1306
AATM_HUMAN	Aspartate aminotransferase, mitochondrial	GOT2	47518	4	13.49	4	0.561873	0.44615	-1.31406	0.0950701	1.87594	0.0258387	19.7192	19.8471	18.4567	21.6874	18.953	19.0682	21.5675	20.7528	21.3304
DOC11_HUMAN	Dedicator of cytokinesis protein 11	DOCK11	237671	3	1.69	2	0.107637	0.863171	1.72086	1	-1.61322	0.0258992	18.1649	18.5515	15.8911	17.5844	17.2828	18.0632	16.1648	15.8941	15.7089
CPSF1_HUMAN	Cleavage and polyadenylation specificity factor subunit 1	CPSF1	160884	21	18.36	20	-0.45828	0.140597	0.295633	0.324673	-0.753913	0.0259867	23.1991	23.5027	22.8827	23.0109	22.8167	22.382	22.072	22.6713	22.5794
REN3B_HUMAN	Regulator of nonsense transcripts 3B	UPF3B	57762	6	17.81	6	0.0228746	0.954568	-1.01341	0.0287162	1.03628	0.0260728	21.2957	21.8373	22.5287	21.4813	22.6034	21.6457	22.8431	23.1686	22.7589
A0A804HJX8_HUMAN	Probable E3 ubiquitin-protein ligase HECTD4	HECTD4	484581	3	1.15	3	-1.39743	0.0345577	0.0948341	1	-1.49226	0.0261742	16.5447	18.9858	16.7141	16.0201	15.9186	16.1137	16.1648	15.8941	15.7089
ZN326_HUMAN	DBIRD complex subunit ZNF326	ZNF326	65654	4	8.76	3	1.20013	0.108972	-0.590351	0.404654	1.79048	0.0261874	20.0971	20.7769	17.8997	20.3659	21.6794	20.3288	21.393	21.5189	21.2333
IFT57_HUMAN	Intraflagellar transport protein 57 homolog	IFT57	49108	2	10.26	2	-0.330048	0.400705	0.662111	0.110368	-0.992159	0.0262036	16.9328	17.1032	18.2373	17.4031	16.6329	17.2472	16.668	16.345	16.2838
PHF3_HUMAN	PHD finger protein 3	PHF3	229481	17	13.68	16	-1.43443	0.00158672	-0.578419	0.106992	-0.856011	0.0263686	22.7548	23.1819	23.3784	21.5489	21.6674	21.7955	22.4292	22.7308	21.587
KPBB_HUMAN	Phosphorylase b kinase regulatory subunit beta	PHKB	124884	6	5.76	6	-1.28931	0.0044281	-0.380523	0.296338	-0.908788	0.0263857	20.8939	21.2409	20.3423	19.4811	19.698	19.4301	20.2917	20.2076	19.2515
MUS81_HUMAN	Crossover junction endonuclease MUS81	MUS81	61173	2	7.08	2	-0.777604	0.00708065	-0.182571	1	-0.595034	0.0264688	17.3689	17.4331	17.8864	16.6366	16.8086	16.9104	16.9862	16.9544	16.9627
UBA6_HUMAN	Ubiquitin-like modifier-activating enzyme 6	UBA6	117970	2	1.62	2	-0.187961	0.505497	-0.904483	0.00856772	0.716522	0.0265297	19.462	19.5441	19.1754	18.8357	19.2915	19.4904	20.1845	20.3914	19.7552
TNPO3_HUMAN	Transportin-3	TNPO3	104203	2	3.9	2	0.486595	0.430838	2.04023	1	-1.55364	0.026997	15.7601	15.8209	17.2547	15.3961	17.4503	17.4491	14.8547	14.7034	14.6167
DEST_HUMAN	Destrin	DSTN	18506	2	13.94	2	1.74675	0.00968822	0.336568	0.54545	1.41018	0.0270287	18.5659	18.8722	18.8522	20.8756	20.0864	20.5685	18.8841	20.287	21.3497
PSME1_HUMAN	Proteasome activator complex subunit 1	PSME1	28723	4	22.49	4	0.655808	0.0584243	-0.13953	0.65619	0.795338	0.0273928	21.3706	21.4541	21.1935	21.5814	22.43	21.9742	22.035	22.6039	21.7654
CBX3_HUMAN	Chromobox protein homolog 3	CBX3	20811	3	16.39	3	-1.40717	0.0362858	0.0963454	0.870318	-1.50352	0.0275065	21.6043	21.5097	21.6563	19.1963	21.6258	19.7267	19.3875	20.4267	20.4455
EXOC1_HUMAN	Exocyst complex component 1	EXOC1	101982	6	9.84	6	-1.60169	0.056431	0.319591	0.67314	-1.92128	0.0275361	21.3854	21.2125	21.7426	17.7948	20.6152	21.1254	19.8907	19.5417	19.1442
SF3B1_HUMAN	Splicing factor 3B subunit 1	SF3B1	145830	66	59.36	66	-0.120121	0.668722	0.59159	0.0570489	-0.711712	0.0275509	26.8058	27.321	27.1005	26.9044	27.1953	26.7672	26.4991	26.6559	25.9372
PUR4_HUMAN	Phosphoribosylformylglycinamidine synthase	PFAS	144734	7	7.32	6	0.904455	0.0173746	0.087552	0.785215	0.816903	0.0275701	20.5266	21.114	20.1954	21.6749	21.7262	21.1482	21.3816	21.1404	21.7647
ARI1B_HUMAN	AT-rich interactive domain-containing protein 1B	ARID1B	243943	5	3.15	3	-1.27936	0.00647274	-0.325695	0.394352	-0.953669	0.0276375	18.33	19.1072	19.6829	17.4453	17.9318	17.905	17.6935	18.1891	18.3766
LIN37_HUMAN	Protein lin-37 homolog	LIN37	28383	2	12.6	1	-0.626634	0.0487885	0.0948341	1	-0.721468	0.0276778	16.5088	16.2683	17.1552	16.0201	15.9186	16.1137	16.1648	15.8941	15.7089
LYN_HUMAN	Tyrosine-protein kinase Lyn	LYN	58574	4	9.38	4	-2.91703	0.00659852	-0.741442	0.396633	-2.17558	0.0279889	21.1586	20.5228	17.8562	17.4126	16.9328	16.441	18.8626	16.7108	17.4374
SMAP1_HUMAN	Stromal membrane-associated protein 1	SMAP1	50386	1	2.57	1	0.70794	0.0140892	0.0993081	0.680872	0.608631	0.0282995	18.9994	19.2333	19.3348	19.6456	19.9418	20.1039	20.0088	19.789	19.5955
PYR1_HUMAN	CAD protein	CAD	242984	38	20.54	36	0.653069	0.0195156	0.052318	0.825719	0.600751	0.0283429	24.3226	24.5651	23.97	24.8443	24.8874	25.0852	24.7673	24.9634	24.9292
SHC1_HUMAN	SHC-transforming protein 1	SHC1	62822	6	19.38	6	0.894401	0.00330748	0.304803	0.21156	0.589598	0.0284931	20.3497	20.1652	20.5479	21.3013	21.1052	21.3395	21.0676	21.0834	20.6806
RGAP1_HUMAN	Rac GTPase-activating protein 1	RACGAP1	71027	8	16.14	7	-2.15702	0.00612557	-0.57753	0.366861	-1.57949	0.0285982	21.8898	22.1251	22.3172	20.4461	20.954	18.4609	20.627	21.1863	19.7804
E2AK2_HUMAN	Interferon-induced, double-stranded RNA-activated protein kinase	EIF2AK2	62094	3	6.53	3	1.1055	0.041772	-0.104959	0.827144	1.21046	0.0288352	18.5246	18.5741	16.9194	19.3265	18.4996	19.5085	19.5191	19.0503	19.0801
RRP44_HUMAN	Exosome complex exonuclease RRP44	DIS3	109003	13	18.79	12	-1.25691	0.000227198	-0.701639	0.00944763	-0.555271	0.0288501	22.8218	22.5579	22.8501	21.7107	21.3532	21.3951	22.2428	22.151	22.1701
ELMO2_HUMAN	Engulfment and cell motility protein 2	ELMO2	82615	5	10.56	5	-1.30549	0.0145742	-0.180737	0.686807	-1.12475	0.0288808	21.0733	20.4522	20.7909	19.9904	19.9553	18.4541	19.468	19.348	20.126
GUAA_HUMAN	GMP synthase [glutamine-hydrolyzing]	GMPS	76715	18	34.63	18	0.493507	0.0711705	-0.132615	0.596432	0.626122	0.0289047	23.3176	23.3033	23.0317	23.8519	23.8959	23.3854	23.6492	23.8078	24.0741
ALDOA_HUMAN	Fructose-bisphosphate aldolase A	ALDOA	39420	9	39.84	9	1.02914	0.104987	-0.449832	0.45142	1.47898	0.0290841	22.3972	21.35	21.4254	23.7693	23.0437	21.447	23.7147	22.7489	23.1459
MARE2_HUMAN	Microtubule-associated protein RP/EB family member 2	MAPRE2	37031	10	35.17	8	-0.52072	0.0987382	0.21126	0.474549	-0.73198	0.0291951	23.9555	23.6594	24.0238	23.1762	23.1619	23.7384	23.3995	23.3502	22.693
CPSF3_HUMAN	Cleavage and polyadenylation specificity factor subunit 3	CPSF3	77486	9	17.69	9	-0.0765306	0.737667	0.495957	0.0516432	-0.572488	0.0292369	23.3284	23.3702	23.4123	23.3707	23.0267	23.484	22.9815	22.7736	22.6384
SUMO1_HUMAN	Small ubiquitin-related modifier 1	SUMO1	11557	3	34.65	3	-1.11653	0.0034051	-0.381422	0.212574	-0.735111	0.0292434	23.3168	23.6859	23.2629	21.9207	22.5115	22.4838	22.3127	23.0667	22.6809
SNP29_HUMAN	Synaptosomal-associated protein 29	SNAP29	28970	5	22.09	5	-1.23655	0.0775712	0.36887	0.567475	-1.60542	0.0293166	20.8386	20.5803	20.8053	18.0465	19.5456	20.9224	19.719	19.0749	18.614
ILF2_HUMAN	Interleukin enhancer-binding factor 2	ILF2	43062	16	46.67	15	0.623124	0.0212754	0.0439029	0.849208	0.579221	0.0293668	24.3797	24.7791	24.23	25.1302	25.0565	25.0714	24.9114	25.1534	25.0617
A0A804HJG7_HUMAN	CLIP-associating protein 2	CLASP2	164887	11	10.89	10	-1.50037	0.0140164	-0.224065	0.661375	-1.2763	0.0294782	20.4365	19.9092	21.1032	19.1335	18.2942	19.5201	20.0284	19.2092	18.3824
NOB1_HUMAN	RNA-binding protein NOB1	NOB1	46675	2	7.77	1	0.841475	0.00788055	0.204678	0.430964	0.636797	0.0302032	17.9252	18.2869	18.035	18.6562	19.0246	19.0908	18.9086	18.866	18.3829
RL10_HUMAN	60S ribosomal protein L10	RPL10	24577	10	33.18	10	0.610482	0.0917994	-0.220132	0.513802	0.830614	0.0302217	24.2326	23.8373	23.9431	24.8602	24.4549	24.5294	24.1244	25.1314	25.249
RFA1_HUMAN	Replication protein A 70 kDa DNA-binding subunit	RPA1	68138	19	41.72	18	-0.99806	0.0183729	-0.105597	0.768554	-0.892463	0.0302666	23.6348	23.4723	23.8322	23.1145	22.2981	22.5325	23.2265	22.971	22.0644
RPA1_HUMAN	DNA-directed RNA polymerase I subunit RPA1	POLR1A	194811	6	6.16	5	-2.08869	0.00374418	-0.704673	0.224562	-1.38401	0.0304412	20.1346	20.5667	19.6831	18.6255	16.922	18.5708	19.4568	17.8984	18.8771
TRIPC_HUMAN	E3 ubiquitin-protein ligase TRIP12	TRIP12	220434	4	2.86	4	-0.616565	0.330285	0.917032	0.160059	-1.5336	0.0304924	18.0602	18.2726	18.7123	18.5153	17.4121	17.268	17.9448	17.0724	15.4271
KAT5_HUMAN	Histone acetyltransferase KAT5	KAT5	58582	1	3.31	1	-1.56483	0.00148296	-0.673012	1	-0.891814	0.030719	16.7503	18.188	17.8086	16.0201	15.9186	16.1137	16.7602	16.5201	16.7911
BIEA_HUMAN	Biliverdin reductase A	BLVRA	33428	3	11.82	3	0.792855	0.0833818	-0.248001	0.558022	1.04086	0.0307999	18.1988	17.9006	18.2778	19.1472	19.1256	18.4829	20.0269	18.3451	19.1278
KI21A_HUMAN	Kinesin-like protein KIF21A	KIF21A	187179	3	3.05	2	-1.22785	0.00260871	-0.463743	0.155574	-0.764109	0.0308514	19.0699	18.8694	19.8692	17.9505	17.8637	18.3107	18.6428	18.5635	18.3098
RTN4_HUMAN	Reticulon-4	RTN4	129931	3	3.27	3	-1.50679	0.0258794	-0.0621629	0.915079	-1.44463	0.0310086	20.8716	20.5447	21.0765	20.2483	18.1367	19.5875	20.3383	19.0916	18.7291
SMRC2_HUMAN	SWI/SNF complex subunit SMARCC2	SMARCC2	132879	14	14.17	5	-2.61329	0.0135689	-0.432711	0.625417	-2.18058	0.0311076	20.692	21.7852	20.8761	17.6524	18.6265	19.2346	20.837	19.0279	16.9467
RPA34_HUMAN	DNA-directed RNA polymerase I subunit RPA34	POLR1G	54986	2	7.45	2	-3.10405	1.47254e-05	-4.05177	1	0.947714	0.0311889	18.2706	19.6519	19.442	16.0201	15.9186	16.1137	19.6799	20.1085	20.4193
OLA1_HUMAN	Obg-like ATPase 1	OLA1	44744	2	6.57	2	0.417051	0.215345	-0.379061	0.256628	0.796112	0.0313144	18.4814	18.6022	18.9929	19.5517	18.6241	19.152	19.9133	19.2702	19.2815
D3DUW7_HUMAN	Dynamin-1-like protein	DNM1L	84035	15	27.93	13	-3.96994	0.00401251	-1.32791	0.233258	-2.64203	0.0313956	22.3509	21.9414	22.456	20.3998	19.1135	15.3253	19.9597	19.2772	19.5853
CDK7_HUMAN	Cyclin-dependent kinase 7	CDK7	39038	2	8.38	2	-2.34602	0.00311482	-0.850974	1	-1.49505	0.0315329	16.7763	18.9457	19.3685	16.0201	15.9186	16.1137	17.2786	16.901	16.4257
WDR61_HUMAN	WD repeat-containing protein 61	WDR61	33581	4	22.62	4	-1.69737	0.0104465	-0.357287	0.515728	-1.34008	0.0316113	20.7762	20.4883	20.7639	18.2938	18.5114	20.1312	20.1279	18.5436	19.3366
TPGS2_HUMAN	Tubulin polyglutamylase complex subunit 2	TPGS2	33318	3	19	3	1.08056	0.0865292	-0.345729	0.553871	1.42629	0.0316479	20.9537	19.8522	19.3728	21.6952	21.8753	19.8498	21.4832	21.4336	21.5407
RL19_HUMAN	60S ribosomal protein L19	RPL19	23466	3	13.78	3	0.933722	0.00529987	0.283964	0.296865	0.649758	0.0318349	22.4826	22.8776	22.7166	23.3725	23.9285	23.5769	23.0628	23.6427	23.3205
BRX1_HUMAN	Ribosome biogenesis protein BRX1 homolog	BRIX1	41401	8	31.16	8	0.314496	0.334608	-0.466459	0.164655	0.780955	0.0319455	21.6532	22.1309	21.5661	21.923	22.5693	21.8014	22.716	22.841	22.1361
NCOA2_HUMAN	Nuclear receptor coactivator 2	NCOA2	159157	3	2.8	3	-0.89268	0.0909333	0.302076	0.538221	-1.19476	0.0319603	20.3814	19.7575	20.197	18.151	19.918	19.589	18.4244	18.8316	19.4957
NOP2_HUMAN	Probable 28S rRNA (cytosine(4447)-C(5))-methyltransferase	NOP2	89302	9	15.27	9	0.209572	0.601711	-0.770482	0.0776823	0.980054	0.0320184	22.0513	22.6389	22.0694	22.3617	23.2725	21.7541	22.9321	23.5118	23.2558
WDR5_HUMAN	WD repeat-containing protein 5	WDR5	36588	9	40.72	9	-1.66552	0.0357056	0.0437786	0.949794	-1.7093	0.0320898	23.9737	23.8798	23.3593	22.2513	21.6489	22.316	20.1711	22.734	23.1798
PHF6_HUMAN	PHD finger protein 6	PHF6	41290	1	2.47	1	-0.0275253	0.90937	-0.62174	0.0264731	0.594214	0.0321106	18.9012	19.146	19.2625	19.1913	19.1019	18.934	19.6112	19.4683	20.0129
NCOR2_HUMAN	Nuclear receptor corepressor 2	NCOR2	273657	2	1.15	2	-0.9232	0.0344218	0.0139498	1	-0.937149	0.0323545	16.8186	17.5911	16.4123	16.0201	15.9186	16.1137	16.6506	15.5589	15.801
LZTL1_HUMAN	Leucine zipper transcription factor-like protein 1	LZTFL1	34592	3	13.04	3	-1.49599	0.00538778	-0.457146	0.296001	-1.03885	0.0325031	20.2911	20.3022	20.3869	18.6162	18.086	19.7901	19.7372	19.0908	19.0357
TPIS_HUMAN	Triosephosphate isomerase	TPI1	26669	12	61.85	12	0.413703	0.460385	-0.934533	0.115239	1.34824	0.0329072	23.4174	22.8188	22.9177	24.6983	22.9465	22.7502	24.9092	23.6206	24.6689
ACTG_HUMAN	Actin, cytoplasmic 2	ACTG1	41793	37	76.8	35	-1.5942	0.00639755	-0.457224	0.338911	-1.13698	0.0330223	30.4388	30.4098	28.7276	28.4678	28.2355	28.0903	28.6586	28.357	29.1497
NSMA3_HUMAN	Sphingomyelin phosphodiesterase 4	SMPD4	97810	3	3.7	3	0.923573	0.169178	-0.628322	0.335922	1.5519	0.0330579	17.0916	17.3881	18.7177	17.8961	20.0712	18.0007	19.1984	18.9978	19.6569
RBM28_HUMAN	RNA-binding protein 28	RBM28	85738	3	5.14	3	0.893691	0.143881	-0.506074	0.388556	1.39977	0.0333133	18.8318	18.9485	16.8936	18.6855	19.8036	18.8658	20.0456	19.1621	19.6654
RTF2_HUMAN	Replication termination factor 2	RTF2	33887	2	9.48	2	0.380514	0.6611	-1.72021	0.0704252	2.10073	0.0334819	19.4151	17.9771	17.5973	17.6016	20.866	17.6634	20.2096	20.9072	20.1748
RL28_HUMAN	60S ribosomal protein L28	RPL28	15748	3	21.17	3	1.44821	0.0138822	0.255847	0.604441	1.19236	0.0335244	21.2356	20.393	21.6932	22.8742	22.4873	22.305	21.5263	22.1036	23.269
SHLB1_HUMAN	Endophilin-B1	SH3GLB1	40796	1	4.11	1	-0.501443	0.213046	0.433801	0.276207	-0.935245	0.0337107	15.9852	16.4803	17.0681	16.4113	15.3031	16.3147	15.7941	15.5402	15.3935
B7Z4I3_HUMAN	cDNA FLJ53424, highly similar to Mus musculus cytoplasmic FMR1 interacting protein 2 (Cyfip2), mRNA		137017	25	23.51	9	0.034209	0.910627	-0.704881	0.0410297	0.73909	0.0339202	21.9965	21.6405	21.093	21.5681	21.7039	21.5607	21.8868	22.5722	22.4884
KIF5C_HUMAN	Kinesin heavy chain isoform 5C	KIF5C	109495	12	15.88	5	-3.77088	0.00849691	-0.958435	0.417577	-2.81245	0.0340204	23.3856	19.3863	19.7116	15.5853	18.1275	17.4581	19.1084	18.4178	16.52
RCOR1_HUMAN	REST corepressor 1	RCOR1	53327	9	24.95	9	-2.03612	0.000455589	-1.08632	0.0190748	-0.949794	0.034363	22.3133	22.6812	22.4254	19.7706	20.7683	20.7726	21.9205	21.839	20.811
A0A3B3IRW6_HUMAN	Glutamine and serine-rich protein 1	QSER1	202893	8	7.14	7	-0.591722	0.316625	0.795551	0.187621	-1.38727	0.0344453	20.9296	21.3352	21.3947	20.4393	20.6318	20.8133	19.8541	21.1582	18.4854
RSAD1_HUMAN	Radical S-adenosyl methionine domain-containing protein 1, mitochondrial	RSAD1	48714	3	8.14	3	1.73548	1	0.425658	0.440111	1.30982	0.0344548	17.2766	17.9764	17.9701	18.8237	20.3498	19.2561	18.612	20.1243	18.4163
FIBP_HUMAN	Acidic fibroblast growth factor intracellular-binding protein	FIBP	41878	2	7.14	2	-0.956524	0.0166043	-0.145657	0.666164	-0.810867	0.0345841	19.2197	19.3584	19.772	18.7809	18.733	17.9666	19.1287	18.5018	18.2869
ACL6A_HUMAN	Actin-like protein 6A	ACTL6A	47461	6	21.21	6	-0.991278	0.0119507	-0.205334	0.532863	-0.785944	0.0346205	21.6782	22.7043	21.7362	20.7886	21.1905	21.1657	21.0752	21.5217	21.1639
FPPS_HUMAN	Farnesyl pyrophosphate synthase	FDPS	48275	2	7.16	2	0.0135919	0.976897	-1.11883	0.0364354	1.13242	0.0346899	19.4815	19.2235	19.5335	20.6165	18.6448	19.018	20.6382	20.717	20.2806
HDAC2_HUMAN	Histone deacetylase 2	HDAC2	55364	13	31.97	13	-1.4929	0.0021213	-0.620336	0.111732	-0.872562	0.0348804	24.8223	24.5654	24.3913	23.5637	22.422	23.3147	23.9814	23.2117	23.9683
RIPK2_HUMAN	Receptor-interacting serine/threonine-protein kinase 2	RIPK2	61195	6	16.48	6	-0.387082	0.275557	0.438532	0.220916	-0.825615	0.0350185	20.7638	20.9772	20.673	19.8233	20.2567	21.1727	19.9111	19.9053	20.1208
CAMP2_HUMAN	Calmodulin-regulated spectrin-associated protein 2	CAMSAP2	168089	2	1.61	2	-0.936132	0.0634836	0.160067	0.726247	-1.0962	0.0350768	18.5473	17.5845	17.6207	17.592	16.7066	16.6454	17.5715	16.7555	16.1369
HM20A_HUMAN	High mobility group protein 20A	HMG20A	40144	3	13.26	3	-0.920598	0.0280003	-0.0486334	1	-0.871965	0.0351507	20.3403	20.1651	19.2453	19.1359	19.088	18.7651	19.5793	18.7246	18.8309
APC5_HUMAN	Anaphase-promoting complex subunit 5	ANAPC5	85077	9	18.28	9	-0.600406	0.0581127	0.0838942	0.768946	-0.6843	0.0353289	20.9486	21.3734	21.5705	20.67	20.5528	20.8687	20.974	20.665	20.2008
A0A2R8Y4P4_HUMAN	Transcription activator BRG1	SMARCA4	185193	18	15.1	18	-1.2238	0.00335713	-0.455687	0.176691	-0.768115	0.0353411	23.1888	23.7647	23.4819	21.6561	22.5442	22.5636	22.977	22.6755	22.4786
PDIA1_HUMAN	Protein disulfide-isomerase	P4HB	57116	5	10.83	5	0.563045	0.294257	-0.68534	0.208173	1.24839	0.0354023	20.6985	18.9497	19.504	20.9631	20.0161	19.862	21.6457	20.5803	20.6714
GLYM_HUMAN	Serine hydroxymethyltransferase, mitochondrial	SHMT2	55993	4	9.52	4	0.484395	0.360973	-0.757655	0.166319	1.24205	0.0354763	20.3666	19.6386	19.4139	21.3227	19.6413	19.9083	21.6511	20.3596	21.1347
SRP54_HUMAN	Signal recognition particle 54 kDa protein	SRP54	55705	22	39.09	22	-1.09811	0.00677221	-0.322313	0.333008	-0.775796	0.0358018	24.2169	23.6491	24.4229	23.2897	22.6354	23.0695	23.78	23.0405	23.141
DRG1_HUMAN	Developmentally-regulated GTP-binding protein 1	DRG1	40542	11	36.78	11	-0.671407	0.032679	-0.0150072	0.956367	-0.6564	0.0358557	22.9987	22.5157	23.2442	22.4337	21.9118	22.3989	22.2133	22.411	22.1651
ASCC2_HUMAN	Activating signal cointegrator 1 complex subunit 2	ASCC2	86360	4	5.28	4	0.718168	0.0250015	0.0589942	0.830712	0.659173	0.035939	19.767	20.5662	20.4298	20.7169	21.0771	21.1235	20.9873	20.9651	20.788
DIAP2_HUMAN	Protein diaphanous homolog 2	DIAPH2	125569	13	17.26	10	-0.165427	0.841479	1.81038	0.0504675	-1.97581	0.0359643	22.1576	20.8895	22.3825	20.8556	23.1012	20.9766	21.25	18.4745	19.7777
NU214_HUMAN	Nuclear pore complex protein Nup214	NUP214	213620	47	32.3	46	0.633322	0.0900499	-0.187633	0.587853	0.820955	0.0359746	25.8926	26.1442	25.5426	26.0627	27.0997	26.317	26.2655	26.9415	26.8353
TBB4A_HUMAN	Tubulin beta-4A chain	TUBB4A	49586	39	79.73	2	0.444959	0.0632352	-0.0713808	0.742159	0.51634	0.0362249	19.5914	19.7234	19.4794	20.1491	19.9907	19.9892	20.0219	20.3208	20.0005
TF3C2_HUMAN	General transcription factor 3C polypeptide 2	GTF3C2	100680	6	9.44	6	-2.89237	3.13598e-05	-1.95788	1	-0.934491	0.0363411	21.841	22.1778	21.7969	18.586	19.784	18.7686	20.41	21.1546	21.4477
SYFB_HUMAN	Phenylalanine--tRNA ligase beta subunit	FARSB	66116	13	25.13	13	0.526484	0.0669361	-0.093921	0.719149	0.620406	0.0364123	23.525	23.6225	23.2448	23.9554	24.2064	23.81	23.8106	23.9849	24.4581
TEBP_HUMAN	Prostaglandin E synthase 3	PTGES3	18697	2	18.75	2	1.27936	0.00676038	0.379741	0.327732	0.899617	0.0364414	19.9178	19.3936	20.2876	21.5634	20.8315	21.0423	20.3281	20.5523	21.4175
F1142_HUMAN	Protein FAM114A2	FAM114A2	55468	11	33.07	11	-2.20149	0.00224074	-0.917702	0.113454	-1.28379	0.0364724	20.5269	20.138	22.1391	19.0981	18.127	18.9744	20.1882	19.2859	19.4785
A0A3S6H812_HUMAN	Protein arginine N-methyltransferase 1 transcript variant 22	PRMT1	43862	19	54.83	19	1.43558	0.000476585	0.771524	0.0189924	0.664057	0.0364908	24.6229	24.7413	24.0987	26.0032	25.874	25.8925	24.8582	25.0361	25.5609
SYF1_HUMAN	Pre-mRNA-splicing factor SYF1	XAB2	100010	8	13.1	7	-0.90299	0.0276251	-0.0584323	0.869186	-0.844558	0.0365313	20.7475	21.8804	21.441	20.2003	20.5483	20.6113	20.0072	20.7719	20.7562
AQR_HUMAN	RNA helicase aquarius	AQR	171295	13	12.46	13	-0.863637	0.0112092	-0.197101	0.487726	-0.666536	0.0367056	22.2718	22.8092	22.5842	21.3471	21.8413	21.8858	21.9793	22.1467	21.5395
CAF1B_HUMAN	Chromatin assembly factor 1 subunit B	CHAF1B	61493	2	4.65	2	-1.80442	0.00444985	-0.629994	0.222453	-1.17442	0.0369868	18.6218	18.7332	18.7456	16.8921	16.8379	16.9574	17.4047	18.7337	16.4389
PTN12_HUMAN	Tyrosine-protein phosphatase non-receptor type 12	PTPN12	88106	6	11.54	6	-2.1206	0.0034664	-0.798699	0.174313	-1.3219	0.0371264	20.6412	20.4669	20.7428	17.3344	19.622	18.5327	19.9515	19.2987	18.635
ANC2_HUMAN	Anaphase-promoting complex subunit 2	ANAPC2	93828	6	8.88	5	-1.32653	0.00153618	-0.602939	0.0730738	-0.723592	0.0376106	21.0781	20.9823	20.7257	19.4762	19.7647	19.5655	20.6718	19.5974	20.3461
RFC2_HUMAN	Replication factor C subunit 2	RFC2	39157	8	30.23	7	-1.76246	0.00274867	-0.713617	0.133816	-1.04885	0.0383646	21.8774	21.903	22.024	20.2481	20.8945	19.3745	21.2443	21.3019	20.1117
CNOT9_HUMAN	CCR4-NOT transcription complex subunit 9	CNOT9	33631	7	32.44	7	0.544286	0.0403837	-0.00702511	0.97608	0.551311	0.0383837	21.7592	21.8932	21.3709	22.1663	22.2668	22.223	22.1135	22.4315	22.1323
TCPQ_HUMAN	T-complex protein 1 subunit theta	CCT8	59621	57	72.63	57	0.288436	0.22535	0.824681	0.00467682	-0.536244	0.0384221	29.7375	29.7619	29.6249	29.9109	29.8492	30.2295	29.3711	29.1826	28.9619
CCNA2_HUMAN	Cyclin-A2	CCNA2	48551	1	5.79	1	-0.376759	0.362071	0.572589	1	-0.949348	0.0384281	17.993	17.6786	18.8728	17.4937	17.7565	18.1638	17.8739	16.9397	16.8826
MYO9B_HUMAN	Unconventional myosin-IXb	MYO9B	243401	10	6.31	8	-2.685	0.000261703	-1.55716	0.00854439	-1.12784	0.0384663	20.3546	20.6444	21.2822	18.8631	18.237	17.126	20.2002	19.3708	19.3266
HS90A_HUMAN	Heat shock protein HSP 90-alpha	HSP90AA1	84660	34	46.31	34	0.0497339	0.875126	-0.693742	0.0502637	0.743476	0.0385241	26.6647	26.4337	26.4504	27.1023	26.1012	26.4946	27.647	26.9374	27.1948
RL31_HUMAN	60S ribosomal protein L31	RPL31	14463	1	11.2	1	-0.0798424	0.877412	1.13376	0.0504178	-1.2136	0.0388334	17.5791	18.146	19.6659	18.5923	18.0689	18.4902	16.7405	17.2843	17.7253
WIPI2_HUMAN	WD repeat domain phosphoinositide-interacting protein 2	WIPI2	49408	10	35.46	10	-0.293859	0.559534	0.873813	0.104814	-1.16767	0.0391408	23.6113	22.4174	23.3284	23.3956	21.6971	23.3828	22.0971	21.8249	21.9321
PUR8_HUMAN	Adenylosuccinate lyase	ADSL	54889	5	14.05	4	0.495239	0.0467814	-0.0231534	0.916763	0.518393	0.0391959	20.9377	20.8264	21.3149	21.5719	21.4501	21.5428	21.5582	21.5572	21.5189
RPOM_HUMAN	DNA-directed RNA polymerase, mitochondrial	POLRMT	138620	3	3.82	3	0.230375	0.295615	-0.2687	0.227452	0.499075	0.0393291	19.8156	19.9872	19.6359	19.9319	20.1415	20.0564	20.3965	20.2626	20.2768
PYRG1_HUMAN	CTP synthase 1	CTPS1	66690	19	39.26	18	0.609951	0.0193287	0.0929712	0.675727	0.51698	0.0393936	24.1654	24.2111	24.5542	24.7599	25.0226	24.9782	24.8564	24.8727	24.7527
TCPD_HUMAN	T-complex protein 1 subunit delta	CCT4	57924	48	69.57	46	0.106749	0.632492	0.624147	0.0175753	-0.517398	0.0396998	29.2488	29.2079	29.3483	29.4119	29.1335	29.5799	28.888	28.7106	28.6541
SMG9_HUMAN	Nonsense-mediated mRNA decay factor SMG9	SMG9	57651	2	7.5	2	-0.406969	0.246041	0.380188	0.276246	-0.787156	0.039704	16.8184	17.2511	17.5176	17.1096	16.5887	16.6679	16.9921	16.2921	15.9414
TEX10_HUMAN	Testis-expressed protein 10	TEX10	105674	4	6.03	4	1.30523	0.0094328	0.350353	0.401859	0.954878	0.0398052	19.7336	19.6695	20.1338	21.0124	21.2662	21.174	19.8986	20.8662	21.6368
SRSF3_HUMAN	Serine/arginine-rich splicing factor 3	SRSF3	19330	4	28.66	3	0.810029	0.0203985	0.119253	0.689507	0.690776	0.0402608	20.5852	21.1724	21.4364	21.972	21.6643	21.9877	22.023	21.4043	21.839
RAD21_HUMAN	Double-strand-break repair protein rad21 homolog	RAD21	71690	4	10.62	4	-2.09884	0.000146194	-1.29424	0.00388609	-0.804603	0.0405006	20.6908	20.5204	21.1419	19.1892	18.1078	18.7595	20.2474	20.1233	19.5685
GOGA4_HUMAN	Golgin subfamily A member 4	GOLGA4	261140	2	1.17	1	-1.03796	0.00288442	-0.424627	1	-0.613335	0.0407015	16.9838	17.5542	17.0416	16.3281	15.813	16.3246	16.7398	16.4975	16.5022
NSL1_HUMAN	Kinetochore-associated protein NSL1 homolog	NSL1	32162	2	11.74	2	-1.04757	0.056666	0.0948341	1	-1.1424	0.0409644	15.7673	17.6469	17.7808	16.0201	15.9186	16.1137	16.1648	15.8941	15.7089
CDK12_HUMAN	Cyclin-dependent kinase 12	CDK12	164155	14	14.83	14	-0.741619	0.0190531	-0.121671	0.651807	-0.619949	0.041096	22.9713	23.6026	23.6942	22.4203	22.852	22.7708	22.9124	22.782	22.7139
GHDC_HUMAN	GH3 domain-containing protein	GHDC	57523	2	5.09	2	0.997305	0.205421	-0.740092	0.33769	1.7374	0.0411963	15.8271	15.978	16.1642	16.7838	17.1438	17.0337	16.7546	16.5891	19.8378
CTBP1_HUMAN	C-terminal-binding protein 1	CTBP1	47535	3	8.86	2	-1.60796	0.000202922	-0.966711	0.00579928	-0.641254	0.0412019	20.4378	20.3963	20.1872	19.2268	18.6	18.3705	19.6788	19.8993	19.5194
SGT1_HUMAN	Protein SGT1 homolog	SUGT1	41024	10	39.45	10	-0.00707446	0.986552	0.961165	0.0427076	-0.96824	0.0415063	23.4161	23.1846	23.6741	23.4967	22.9851	23.7717	23.0821	22.7607	21.5273
PRDX6_HUMAN	Peroxiredoxin-6	PRDX6	25035	10	51.79	10	0.53221	0.112607	-0.185813	0.554891	0.718023	0.0416662	22.9374	22.4213	22.4255	23.6187	23.0374	22.7246	23.1901	23.0988	23.6494
SEPT6_HUMAN	Septin-6	SEPTIN6	49717	9	24.19	4	-0.844556	0.0270529	-0.0849578	0.797196	-0.759598	0.0418542	21.9109	21.9027	22.1283	20.4379	21.2432	21.7271	21.3693	21.1248	21.169
ZMYM1_HUMAN	Zinc finger MYM-type protein 1	ZMYM1	128717	16	16.2	16	-0.179784	0.548241	0.501454	0.115593	-0.681237	0.0420824	22.4421	22.6719	22.6551	22.912	22.0414	22.2763	22.2686	21.7958	21.661
SPC24_HUMAN	Kinetochore protein Spc24	SPC24	22443	3	26.4	3	-0.822075	0.204781	0.597633	0.346415	-1.41971	0.0423634	20.2475	19.9798	20.7723	18.226	20.526	19.7814	19.4453	17.9559	19.3393
AL1L2_HUMAN	Mitochondrial 10-formyltetrahydrofolate dehydrogenase	ALDH1L2	101746	4	6.07	4	0.823961	0.0669451	-0.110458	0.786659	0.934419	0.0423942	18.2216	18.5353	17.976	19.5123	19.0725	18.62	20.034	18.7569	18.7452
PI42C_HUMAN	Phosphatidylinositol 5-phosphate 4-kinase type-2 gamma	PIP4K2C	47300	4	13.06	4	-2.25948	0.00106121	-1.12915	0.0425782	-1.13033	0.0424073	20.9239	20.6779	21.1686	18.9657	17.6309	19.3952	19.0495	20.1131	20.2167
RIC8A_HUMAN	Synembryn-A	RIC8A	59710	6	15.07	6	-1.008	0.0762726	0.179589	0.729837	-1.18759	0.0426003	19.8852	19.9571	20.494	19.4438	18.2342	19.6342	19.8173	18.0239	18.9322
RPC5_HUMAN	DNA-directed RNA polymerase III subunit RPC5	POLR3E	79898	1	1.27	1	-0.175104	0.517621	0.43744	0.126558	-0.612544	0.0426513	18.1106	18.2522	17.9906	17.552	17.9478	18.3282	17.7176	17.5167	17.2815
SRS12_HUMAN	Serine/arginine-rich splicing factor 12	SRSF12	30512	3	14.56	3	1.0813	0.0383645	0.0293258	0.949115	1.05197	0.0427436	19.3023	19.5647	19.6027	20.2552	19.9489	21.5095	19.8174	20.7814	21.0268
CCAR2_HUMAN	Cell cycle and apoptosis regulator protein 2	CCAR2	102902	9	16.9	9	-1.16363	0.151359	0.582213	0.453188	-1.74584	0.0429938	20.8431	21.3438	21.2491	20.217	19.4178	20.3103	20.8216	17.3846	19.9923
DCTN2_HUMAN	Dynactin subunit 2	DCTN2	44231	13	38.65	13	-1.54907	0.000349644	-0.890852	0.0110091	-0.658222	0.0430016	23.9017	24.4518	23.9127	22.2954	22.6297	22.6938	23.6986	23.5976	22.9953
LIMC1_HUMAN	LIM and calponin homology domains-containing protein 1	LIMCH1	121867	3	3.6	3	-0.767892	0.0442315	0.0054296	0.987198	-0.773322	0.0430469	20.1772	19.7357	19.7648	18.4918	19.7972	19.085	19.1986	19.0486	19.1105
KPB1_HUMAN	Phosphorylase b kinase regulatory subunit alpha, skeletal muscle isoform	PHKA1	137312	8	8.83	8	-0.769498	0.480646	1.68761	0.140855	-2.45711	0.0431091	20.6827	21.2354	21.0282	19.4793	20.1096	21.0489	20.7377	15.7252	19.1121
MED19_HUMAN	Mediator of RNA polymerase II transcription subunit 19	MED19	26273	1	9.84	1	-0.713148	0.0677134	0.0948341	1	-0.807982	0.0431111	15.9742	16.842	17.3756	16.0201	15.9186	16.1137	16.1648	15.8941	15.7089
STEEP_HUMAN	STING ER exit protein	STEEP1	25625	7	35.14	7	-0.0455934	0.964012	2.25964	0.0467737	-2.30523	0.0433374	21.9874	22.256	22.9648	22.4508	21.3687	23.252	22.5011	17.9569	19.8345
DHX8_HUMAN	ATP-dependent RNA helicase DHX8	DHX8	139315	8	9.34	7	-1.54253	0.0161422	-0.315818	0.561287	-1.22671	0.0435507	19.6144	20.7265	20.2564	18.1606	19.7036	18.1056	19.4316	19.3228	18.1628
KIF1A_HUMAN	Kinesin-like protein KIF1A	KIF1A	191064	1	0.65	1	0.402537	0.0931352	-0.0998997	0.652621	0.502436	0.0436547	19.7711	19.641	19.432	19.7958	20.1084	20.1474	20.0808	20.1538	20.1167
TADA3_HUMAN	Transcriptional adapter 3	TADA3	48902	2	10.42	2	-2.94237	3.5117e-05	-2.02218	1	-0.920198	0.0437066	17.9276	19.4772	19.4746	16.0201	15.9186	16.1137	18.0893	18.0116	18.0181
ECHB_HUMAN	Trifunctional enzyme subunit beta, mitochondrial	HADHB	51294	11	28.06	11	0.554988	0.128029	-0.219156	0.524949	0.774145	0.0440357	23.3715	23.5403	22.3938	23.5695	23.8124	23.5887	23.597	24.2263	23.8047
COPZ1_HUMAN	Coatomer subunit zeta-1	COPZ1	20198	7	38.42	7	-0.884442	0.413229	1.52326	0.173475	-2.4077	0.0441138	20.6902	20.1361	22.2115	20.4129	19.0137	20.9579	16.2291	18.9954	20.5903
CINP_HUMAN	Cyclin-dependent kinase 2-interacting protein	CINP	24324	1	3.77	1	-0.646043	0.200061	-1.7365	0.00471421	1.09046	0.0442742	21.5399	21.75	21.4845	19.8576	20.9797	21.9988	22.8207	22.8713	22.3537
DBNL_HUMAN	Drebrin-like protein	DBNL	48207	9	27.44	9	-0.21905	0.743395	1.29195	0.077331	-1.511	0.0445494	22.0934	22.1537	22.2998	21.9638	21.7431	22.1828	22.2564	20.7091	19.0484
PCM1_HUMAN	Pericentriolar material 1 protein	PCM1	228544	2	1.33	2	0.0394712	0.934375	-1.04528	0.0513481	1.08475	0.0446793	18.0171	20.1509	19.1965	19.2955	19.0024	19.1851	20.5227	20.0517	20.0444
APC_HUMAN	Adenomatous polyposis coli protein	APC	311646	1	0.53	1	-0.726291	0.0232293	-0.105988	1	-0.620303	0.0447242	15.3775	16.1661	15.5081	14.9509	15.1491	14.7728	15.2415	15.0101	14.9392
RINT1_HUMAN	RAD50-interacting protein 1	RINT1	90632	3	4.04	3	0.424563	0.196119	1.1322	1	-0.707641	0.0447793	19.3331	19.6295	19.5337	20.549	19.4109	19.81	18.6194	18.7892	18.9646
LGMN_HUMAN	Legumain	LGMN	49411	1	3.93	1	0.35313	0.263347	1.04158	0.00642573	-0.688447	0.0448418	15.9522	16.8092	16.6027	16.9224	16.7075	16.7936	15.8916	16.0629	15.3443
DNJA2_HUMAN	DnaJ homolog subfamily A member 2	DNAJA2	45746	6	17.72	6	0.755847	0.0129144	0.185937	0.467589	0.56991	0.0448872	21.5937	21.3831	21.3771	21.9234	22.295	22.4031	22.3528	21.9106	21.8003
SEPT8_HUMAN	Septin-8	SEPTIN8	55756	8	23.6	3	-1.22344	0.0735923	0.181771	0.770703	-1.40521	0.0450369	20.733	20.2612	20.2842	18.0155	19.6794	19.9132	17.8145	19.4654	19.7829
TOM1_HUMAN	Target of Myb protein 1	TOM1	53818	10	24.19	10	-4.02985	0.00203231	-1.83757	0.0831998	-2.19228	0.0450875	21.1452	21.3758	20.675	16.0567	15.3591	19.6906	19.4361	18.3073	18.8758
CCD93_HUMAN	Coiled-coil domain-containing protein 93	CCDC93	73198	3	4.44	3	-0.794983	0.223837	0.618353	0.336226	-1.41334	0.0451187	20.0532	20.1185	20.1442	19.2927	19.3073	19.3309	20.136	18.8205	17.1194
PSMD9_HUMAN	26S proteasome non-ATPase regulatory subunit 9	PSMD9	24682	1	4.04	1	0.714571	0.0190504	0.13174	0.612619	0.582831	0.0451886	18.8705	19.092	19.171	19.9113	19.9958	19.3701	19.4282	19.85	19.6039
RPGF2_HUMAN	Rap guanine nucleotide exchange factor 2	RAPGEF2	167417	3	2.87	2	-1.0468	0.045229	-0.000299528	0.999485	-1.04651	0.0452784	17.2862	15.5121	17.0221	15.5746	15.199	15.9063	15.8971	15.2517	15.5321
A0A669KAV7_HUMAN	Protein Wiz	WIZ	203534	4	3.39	4	-1.23007	0.0835869	0.237963	0.715703	-1.46804	0.0452824	19.0621	19.4087	20.3232	17.3116	18.2585	19.5337	18.8991	18.3649	17.1259
1433G_HUMAN	14-3-3 protein gamma	YWHAG	28303	9	31.17	4	-0.340508	0.489595	0.755751	0.144088	-1.09626	0.0452914	23.1172	22.695	23.2511	22.9937	21.7698	23.2783	22.7799	21.5817	21.4128
ENOA_HUMAN	Alpha-enolase	ENO1	47169	20	55.53	20	0.258819	0.63019	-0.94479	0.101942	1.20361	0.0453968	24.3193	24.0086	24.5345	25.7196	23.7989	24.1204	26.1458	24.7778	25.5496
NUCL_HUMAN	Nucleolin	NCL	76614	26	29.72	26	0.15065	0.602471	-0.495585	0.109253	0.646236	0.0455651	27.1514	27.958	27.4881	27.3928	27.9808	27.6759	28.3009	28.2725	27.9627
ELP6_HUMAN	Elongator complex protein 6	ELP6	29793	10	36.47	10	-0.704285	0.140624	0.30502	0.502074	-1.00931	0.045693	23.5199	22.503	23.1646	22.8704	21.7922	22.4121	21.6515	21.6417	22.8664
RUVB1_HUMAN	RuvB-like 1	RUVBL1	50228	31	62.06	31	-0.733467	0.0321324	-0.0626707	0.833861	-0.670796	0.0458613	26.5484	26.5561	26.9554	25.9523	25.5835	26.3237	26.4385	25.7421	25.8668
MDHC_HUMAN	Malate dehydrogenase, cytoplasmic	MDH1	36426	5	19.46	5	0.321096	0.45502	-0.629125	0.160246	0.950221	0.0459581	21.1086	20.7848	20.4656	21.815	21.2307	20.2767	22.2558	21.5224	21.4314
RINI_HUMAN	Ribonuclease inhibitor	RNH1	49973	4	11.06	4	0.238887	0.680098	-1.05568	0.0921058	1.29457	0.0460554	21.3468	19.8991	19.3446	20.9127	19.3817	21.0127	21.4907	21.5016	21.4818
INP5K_HUMAN	Inositol polyphosphate 5-phosphatase K	INPP5K	51090	1	2.23	1	0.580023	0.0528684	-0.0214156	0.936338	0.601438	0.0461984	17.9553	17.7229	17.8752	18.2724	18.4769	18.5442	17.9784	18.8128	18.5666
TM209_HUMAN	Transmembrane protein 209	TMEM209	62922	2	6.42	1	0.253794	0.303828	-0.282509	0.255643	0.536303	0.046446	18.2426	18.608	18.6877	18.726	18.8079	18.7657	18.8324	18.9833	19.3314
HAX1_HUMAN	HCLS1-associated protein X-1	HAX1	31621	6	26.88	6	0.695479	0.101296	-0.183253	0.642415	0.878733	0.0464514	21.7589	21.9828	21.3226	21.7775	22.8708	22.5024	21.9179	22.7888	22.9937
RPAP1_HUMAN	RNA polymerase II-associated protein 1	RPAP1	152755	8	8.61	8	-0.641234	0.0582182	0.0402912	0.894755	-0.681525	0.0465739	20.5938	20.5411	21.0541	20.0547	20.0582	20.1525	20.4362	19.4581	20.2502
NMNA1_HUMAN	Nicotinamide/nicotinic acid mononucleotide adenylyltransferase 1	NMNAT1	31932	6	29.03	6	-1.22631	0.00416175	-0.484286	0.167922	-0.742021	0.0470074	21.4775	21.2293	21.6509	20.6759	20.4028	19.6001	20.3909	21.0519	20.6889
H1X_HUMAN	Histone H1.10	H1-10	22487	5	19.25	5	0.356055	0.204273	-0.240753	0.379014	0.596809	0.0472681	22.4884	23.2752	22.8177	22.9691	23.237	23.4434	23.491	23.3887	23.492
GSE1_HUMAN	Genetic suppressor element 1	GSE1	136164	7	11.42	7	-1.47615	0.00403651	-0.589791	0.161538	-0.886362	0.0474511	19.8787	20.6942	20.5391	19.2379	18.3186	19.1271	20.0163	19.5729	18.8637
MET14_HUMAN	N6-adenosine-methyltransferase non-catalytic subunit	METTL14	52150	4	12.94	3	-1.6681	0.0101661	-0.486224	1	-1.18187	0.0475865	16.471	17.631	18.9546	16.0201	15.9186	16.1137	16.681	16.4181	16.4119
ANXA5_HUMAN	Annexin A5	ANXA5	35937	6	22.5	6	0.338601	0.520783	-0.81796	0.140704	1.15656	0.0481137	20.3094	19.994	20.1543	21.5784	19.9432	19.9519	22.1675	20.6646	21.0953
TSN_HUMAN	Translin	TSN	26183	7	38.16	7	-0.939341	0.0511497	0.0154606	0.971335	-0.954802	0.0481392	22.9007	22.0046	23.5351	22.4768	21.7773	21.3683	21.622	22.0354	21.9186
CPIN1_HUMAN	Anamorsin	CIAPIN1	33582	5	17.95	5	-0.359602	0.258274	0.320197	0.310585	-0.6798	0.0482534	21.6624	21.9094	22.2449	21.2537	21.4975	21.9867	21.6761	21.125	20.9762
PSIP1_HUMAN	PC4 and SFRS1-interacting protein	PSIP1	60103	4	10.38	4	-0.788753	0.247437	0.664507	0.324646	-1.45326	0.0484515	18.9007	19.5125	19.8505	17.8602	20.3802	17.6572	17.8831	18.0214	17.9995
APBB1_HUMAN	Amyloid beta precursor protein binding family B member 1	APBB1	77244	8	16.48	8	1.22955	0.00516663	0.464625	0.200197	0.764928	0.0487194	21.0216	20.7953	20.9645	22.1973	21.6415	22.6312	22.2768	21.5006	21.2987
VIR_HUMAN	Protein virilizer homolog	VIRMA	202025	4	3.15	4	-0.626442	0.141133	0.257321	0.524424	-0.883763	0.0487444	18.7422	19.199	19.7132	19.0912	17.9912	18.6927	18.8377	18.3064	17.8591
SPAT2_HUMAN	Spermatogenesis-associated protein 2	SPATA2	58427	1	2.5	1	0.12577	0.610932	0.66825	1	-0.54248	0.0488348	15.6279	15.7959	16.2512	16.0201	15.9186	16.1137	15.5381	15.3005	15.209
RPR1A_HUMAN	Regulation of nuclear pre-mRNA domain-containing protein 1A	RPRD1A	35720	4	13.78	2	-0.583386	0.16826	0.301586	0.458679	-0.884972	0.0489661	19.0843	19.0021	19.0265	18.8063	18.6494	17.9071	19.0116	17.7987	17.6477
INF2_HUMAN	Inverted formin-2	INF2	135624	2	2.48	2	-1.57434	0.0153612	-0.372826	0.49872	-1.20151	0.0489687	16.8638	17.5205	19.1898	16.4125	16.1959	16.2426	17.0862	16.7212	16.1621
HNRH2_HUMAN	Heterogeneous nuclear ribonucleoprotein H2	HNRNPH2	49264	13	33.63	7	1.40906	0.0184539	0.291871	0.567587	1.11719	0.0490119	21.853	21.3723	19.709	22.6988	22.1814	22.2812	21.7986	22.2002	22.2871
RT27_HUMAN	28S ribosomal protein S27, mitochondrial	MRPS27	47611	4	12.56	3	-0.485641	0.115297	0.146956	0.610954	-0.632598	0.0492117	19.3353	19.866	20.0364	19.4601	18.9287	19.3919	19.3669	18.8476	19.1254
SMCE1_HUMAN	SWI/SNF-related matrix-associated actin-dependent regulator of chromatin subfamily E member 1	SMARCE1	46649	3	9.73	3	-2.26593	0.0735654	0.274154	0.812218	-2.54009	0.0493394	20.7608	21.3663	20.8525	19.4224	16.626	20.1334	20.0594	15.9568	19.3431
KI16B_HUMAN	Kinesin-like protein KIF16B	KIF16B	152011	3	2.66	3	-0.661589	0.0265341	-0.0948158	1	-0.566773	0.0495262	19.4587	18.9213	18.8611	18.175	18.4578	18.6235	18.6708	18.4903	18.3796
DHX30_HUMAN	ATP-dependent RNA helicase DHX30	DHX30	133938	21	22.36	21	0.751412	0.0376271	0.0538811	0.865456	0.697531	0.0501288	22.8691	23.1856	22.0258	23.4648	23.5704	23.2995	23.4169	23.5442	23.212
PPME1_HUMAN	Protein phosphatase methylesterase 1	PPME1	42315	3	10.1	3	0.028743	0.953178	1.10034	0.0458545	-1.0716	0.0506357	20.0316	20.2418	20.5465	20.5575	19.3875	20.9611	19.5517	19.7171	18.3363
RL27_HUMAN	60S ribosomal protein L27	RPL27	15798	5	43.38	5	1.21442	0.0672135	-0.100834	0.866858	1.31525	0.0506973	21.8166	22.8539	23.9046	23.5582	24.3251	24.3351	23.1874	24.3973	24.9362
KAISO_HUMAN	Transcriptional regulator Kaiso	ZBTB33	74484	19	34.38	18	-0.901836	0.00729367	-0.311729	0.264949	-0.590107	0.0507681	23.6339	24.0749	23.9323	22.9942	22.8628	23.0787	23.6648	23.3395	22.8666
EM55_HUMAN	55 kDa erythrocyte membrane protein	MPP1	52296	4	15.02	4	0.534216	0.0263291	0.0817469	0.694793	0.45247	0.0513194	20.2731	20.3033	20.2172	20.7663	20.9357	20.6943	20.5956	20.8304	20.725
ABCF2_HUMAN	ATP-binding cassette sub-family F member 2	ABCF2	71290	7	12.2	7	-0.364699	0.295035	0.37016	0.288301	-0.734859	0.0516032	22.2834	21.216	21.5619	21.4992	21.2948	21.1731	21.3318	20.5222	21.0026
DEK_HUMAN	Protein DEK	DEK	42674	5	14.4	5	2.08661	0.0282795	0.292952	0.723053	1.79366	0.051643	18.9512	19.1645	19.4445	20.3791	23.523	19.9179	21.006	20.4837	21.4515
BCCIP_HUMAN	BRCA2 and CDKN1A-interacting protein	BCCIP	35979	3	12.42	3	0.0812762	0.793714	-0.593034	0.0806091	0.674311	0.0519826	19.2592	19.7396	19.9436	20.2138	19.6559	19.3165	20.5644	20.2518	20.1491
RRS1_HUMAN	Ribosome biogenesis regulatory protein homolog	RRS1	41193	2	7.4	2	0.277931	1	-0.604941	0.15994	0.882872	0.0520756	18.275	17.9763	18.4141	18.3258	18.4184	18.7551	18.1305	19.6852	19.4983
SEC13_HUMAN	Protein SEC13 homolog	SEC13	35541	6	31.99	5	-0.636524	0.301139	0.655275	0.287969	-1.2918	0.0528019	20.6446	21.4236	21.0289	21.2472	20.3652	19.5752	20.327	18.473	20.4218
DVL3_HUMAN	Segment polarity protein dishevelled homolog DVL-3	DVL3	78055	12	26.12	9	1.37177	0.00417086	0.56976	0.149285	0.802009	0.0534599	22.7919	22.4872	22.7894	24.1379	23.8227	24.2232	24.2179	23.5485	22.7081
KIF2C_HUMAN	Kinesin-like protein KIF2C	KIF2C	81313	4	6.48	4	0.799202	0.0463509	0.0324353	0.927529	0.766767	0.0540428	20.1497	20.2105	19.9493	20.2443	21.4106	21.0523	20.3976	21.2866	20.9256
COG5_HUMAN	Conserved oligomeric Golgi complex subunit 5	COG5	92743	2	2.5	2	-2.67132	0.000722532	-1.48792	1	-1.18341	0.0541018	18.3359	18.9285	18.8019	16.0201	15.9186	16.1137	16.0541	18.396	18.0661
GLE1_HUMAN	mRNA export factor GLE1	GLE1	79836	2	5.01	2	0.854751	0.112663	-0.220704	0.660973	1.07546	0.0542016	18.6559	18.313	17.2242	19.276	17.9085	19.5729	18.9663	19.2942	19.159
M0QYS1_HUMAN	60S ribosomal protein L13a (Fragment)	RPL13A	24215	8	30	8	0.513537	0.106751	-0.118581	0.689024	0.632118	0.0547388	24.3786	24.3207	24.3256	24.9861	24.8322	24.7473	24.3418	25.2665	25.313
AGFG1_HUMAN	Arf-GAP domain and FG repeat-containing protein 1	AGFG1	58260	3	12.28	2	-0.426343	0.265448	0.365053	0.33589	-0.791397	0.0547592	19.795	19.7797	20.6667	19.8442	19.165	19.9532	19.7758	18.9126	19.1788
KPCD1_HUMAN	Serine/threonine-protein kinase D1	PRKD1	101704	1	1.21	1	1.01565	0.0377233	0.0948341	1	0.920818	0.0547775	14.6488	14.2879	16.0686	16.0201	15.9186	16.1137	16.1648	15.8941	15.7089
SGF29_HUMAN	SAGA-associated factor 29	SGF29	33238	3	13.65	3	-1.07661	0.0402678	-0.0853177	0.853972	-0.99129	0.0549709	21.1618	21.1672	20.6503	19.8013	20.4178	19.5303	20.4822	20.5819	18.9413
SENP1_HUMAN	Sentrin-specific protease 1	SENP1	73481	3	4.66	3	0.953975	0.139835	-0.343637	0.574303	1.29761	0.0549778	20.0472	20.3529	18.0636	19.827	20.9479	20.5508	20.5177	21.3779	20.461
ASXL2_HUMAN	Putative Polycomb group protein ASXL2	ASXL2	153820	2	1.81	1	-1.05261	0.0062422	-0.39924	0.21252	-0.65337	0.0555272	17.2925	18.089	17.5653	16.5631	16.6809	16.5449	17.2023	17.2893	16.495
MSI1H_HUMAN	RNA-binding protein Musashi homolog 1	MSI1	39125	3	14.64	3	0.781456	0.146231	-0.297091	0.560659	1.07855	0.05567	17.3491	18.5053	18.5467	19.4249	18.316	19.0046	18.4102	19.2263	20.0003
PGK1_HUMAN	Phosphoglycerate kinase 1	PGK1	44615	9	34.53	9	0.151777	0.789664	-1.0594	0.086995	1.21117	0.0556771	22.2188	22.1277	21.7001	23.495	21.4213	21.5856	23.7545	22.488	23.4377
RRP8_HUMAN	Ribosomal RNA-processing protein 8	RRP8	50715	1	3.07	1	0.343982	0.284747	-0.316575	0.322533	0.660558	0.056574	17.5188	18.0406	17.7206	18.0235	18.3533	17.935	18.671	18.758	17.8325
MAN1_HUMAN	Inner nuclear membrane protein Man1	LEMD3	99997	6	10.54	4	-1.83316	0.00128344	-0.962171	1	-0.870987	0.0571494	19.4032	19.644	19.9851	17.986	17.2943	18.2525	19.4226	18.0156	18.9812
ECD_HUMAN	Protein ecdysoneless homolog	ECD	72758	2	4.5	2	-0.0380903	0.909054	0.666334	0.0696977	-0.704425	0.0575465	18.5127	18.0483	18.5986	18.4522	18.1268	18.4663	18.3626	17.343	17.3406
SF01_HUMAN	Splicing factor 1	SF1	68330	9	18.47	9	-0.43677	0.658854	1.64167	0.120042	-2.07844	0.0576063	21.475	21.9085	22.7799	21.1261	21.689	22.038	21.4346	21.1881	17.3053
TBCD4_HUMAN	TBC1 domain family member 4	TBC1D4	146563	9	9.09	9	-0.576687	0.0504163	-0.0208869	0.936737	-0.5558	0.0576309	21.3469	21.2341	21.7385	20.7054	21.028	20.856	20.5113	21.0517	21.0891
EIF3G_HUMAN	Eukaryotic translation initiation factor 3 subunit G	EIF3G	35611	5	14.06	5	-0.707122	0.0608602	0.00993237	0.976693	-0.717055	0.0579448	21.2904	21.5362	21.656	21.2109	20.0104	21.14	20.7237	20.9048	20.7029
RAPH1_HUMAN	Ras-associated and pleckstrin homology domains-containing protein 1	RAPH1	135256	5	7.36	4	-0.308393	0.713308	1.453	0.107315	-1.76139	0.0581976	21.1934	21.4681	21.9269	21.2312	20.6486	21.7833	21.8441	19.4959	17.9641
SAS10_HUMAN	Something about silencing protein 10	UTP3	54558	1	2.71	1	0.764817	0.0352383	0.0948341	1	0.669983	0.0583113	14.5794	15.5115	15.667	16.0201	15.9186	16.1137	16.1648	15.8941	15.7089
OXSR1_HUMAN	Serine/threonine-protein kinase OSR1	OXSR1	58022	2	4.93	2	-0.109453	0.804315	0.818222	1	-0.927675	0.0584916	17.1986	18.2703	19.004	17.7142	18.0411	18.3893	17.5421	17.0643	17.0835
SAP30_HUMAN	Histone deacetylase complex subunit SAP30	SAP30	23306	2	13.64	1	-0.873649	0.124849	0.242767	1	-1.11642	0.0587188	17.3201	18.3312	19.0525	17.4514	17.2811	17.3505	18.1537	16.7057	16.4953
CAMP1_HUMAN	Calmodulin-regulated spectrin-associated protein 1	CAMSAP1	177972	21	19.48	20	-0.79343	0.0472193	-0.0460652	0.897005	-0.747365	0.0587387	23.4805	23.3792	23.7938	22.9005	22.1919	23.1809	23.3973	22.4771	22.5371
SUGP1_HUMAN	SURP and G-patch domain-containing protein 1	SUGP1	72471	11	29.61	11	-3.07183	0.0124336	-0.93733	0.367889	-2.1345	0.0589422	22.4253	22.2501	22.798	20.0832	16.6332	21.5415	20.3417	20.4855	20.2426
LN28B_HUMAN	Protein lin-28 homolog B	LIN28B	27084	4	23.6	4	1.4317	0.0016986	0.729233	0.0519275	0.702472	0.0593929	19.1955	19.8082	19.8084	21.0806	21.1992	20.8274	20.6783	19.6561	20.5852
ACD11_HUMAN	Acyl-CoA dehydrogenase family member 11	ACAD11	87264	4	6.28	4	0.704637	0.0467221	0.0471353	0.881129	0.657502	0.0601228	20.7412	19.7836	20.6478	20.9651	21.309	21.0123	21.0048	20.7872	21.353
PUR1_HUMAN	Amidophosphoribosyltransferase	PPAT	57399	5	12.19	5	-0.496627	0.16793	0.213234	0.535941	-0.709861	0.0605176	21.2663	21.1897	20.9918	20.6206	20.6734	20.6638	21.0451	19.6803	20.5927
MSH6_HUMAN	DNA mismatch repair protein Msh6	MSH6	152786	13	14.12	11	-2.20068	0.00065284	-1.2706	0.0167367	-0.930073	0.0607111	22.4422	22.5629	22.566	19.6864	20.5244	20.7583	21.8733	22.2685	20.639
K1671_HUMAN	Uncharacterized protein KIAA1671	KIAA1671	196711	11	8.97	10	0.768893	0.0106805	0.254885	0.316294	0.514008	0.0608141	21.8175	22.0786	21.6796	22.6459	22.6115	22.625	22.6567	22.4446	22.0164
SPF30_HUMAN	Survival of motor neuron-related-splicing factor 30	SMNDC1	26711	4	29.41	4	0.284816	0.253714	-0.214561	0.382388	0.499377	0.0610338	20.2758	20.4783	20.5954	20.5626	21.002	20.6394	20.811	21.1937	20.8429
SMC5_HUMAN	Structural maintenance of chromosomes protein 5	SMC5	128806	1	1.18	1	-0.0460629	0.863145	-0.600175	0.0458688	0.554112	0.0613443	18.6858	18.7541	18.3333	18.1829	18.5391	18.9129	18.9457	19.2451	19.2447
HNRPD_HUMAN	Heterogeneous nuclear ribonucleoprotein D0	HNRNPD	38434	9	18.59	9	0.697608	0.0143272	0.204553	0.398987	0.493056	0.0613552	23.0613	23.4267	23.1252	24.0045	23.715	23.9866	23.9503	23.4957	23.6465
HS90B_HUMAN	Heat shock protein HSP 90-beta	HSP90AB1	83264	32	45.72	20	0.109327	0.716426	-0.512596	0.112363	0.621923	0.0614605	25.4479	25.2806	25.2211	25.8867	25.0191	25.3716	26.3198	25.6018	25.8937
XPF_HUMAN	DNA repair endonuclease XPF	ERCC4	104486	2	4.04	2	0.727271	0.03645	0.0948341	1	0.632437	0.0616066	14.9087	15.0519	15.9099	16.0201	15.9186	16.1137	16.1648	15.8941	15.7089
PR38A_HUMAN	Pre-mRNA-splicing factor 38A	PRPF38A	37477	6	16.35	5	-1.19442	0.0299584	-0.203948	1	-0.99047	0.0616337	21.4786	19.4535	21.1496	19.4697	19.5572	19.4716	19.6657	19.9383	19.5063
LYPL1_HUMAN	Lysophospholipase-like protein 1	LYPLAL1	26316	4	20.68	4	1.65513	0.00656942	0.652689	0.200185	1.00245	0.0625426	20.1268	19.3979	20.5465	21.5201	21.4802	22.0363	20.1535	20.9384	21.9867
SYFA_HUMAN	Phenylalanine--tRNA ligase alpha subunit	FARSA	57564	10	22.24	9	0.907624	0.012904	0.283318	0.360866	0.624306	0.0626658	23.0721	23.0982	22.4804	23.7985	23.8957	23.6794	23.5381	23.0332	23.9523
CNO6L_HUMAN	CCR4-NOT transcription complex subunit 6-like	CNOT6L	63001	1	1.8	1	0.656456	0.0243208	0.140939	0.576861	0.515516	0.0630162	17.646	17.862	17.3277	18.2858	18.2201	18.2992	18.4612	17.9866	17.9345
RAGP1_HUMAN	Ran GTPase-activating protein 1	RANGAP1	63542	40	55.88	39	-0.973459	0.00137474	-0.519318	0.0384037	-0.454141	0.0632066	26.6867	26.9732	26.7781	25.8397	25.908	25.7699	26.5583	26.3674	26.1498
BAG4_HUMAN	BAG family molecular chaperone regulator 4	BAG4	49594	2	6.56	2	1.97268	1	1.41779	1	0.554894	0.0632172	17.7739	18.3027	17.9462	20.1987	19.534	20.2081	18.527	18.559	18.6015
SLK_HUMAN	STE20-like serine/threonine-protein kinase	SLK	142695	43	43.56	41	-0.83147	0.00512424	-0.35176	0.15553	-0.479711	0.0635277	26.1916	25.8458	26.3042	25.1783	25.2012	25.4677	25.7908	25.4912	25.6205
PP2AA_HUMAN	Serine/threonine-protein phosphatase 2A catalytic subunit alpha isoform	PPP2CA	35594	11	44.34	10	-0.550191	0.0253341	-0.115705	0.587956	-0.434486	0.0638135	22.7011	22.7028	22.8227	22.1486	22.0266	22.4007	22.3248	22.3364	22.2619
DDX5_HUMAN	Probable ATP-dependent RNA helicase DDX5	DDX5	69148	19	32.25	10	0.467621	0.131632	-0.125442	0.667199	0.593063	0.0646774	23.6422	23.7737	23.5129	23.9603	24.25	24.1214	24.1561	24.7808	23.7712
NAA30_HUMAN	N-alpha-acetyltransferase 30	NAA30	39320	3	11.05	3	0.307832	0.690902	-1.2664	0.125077	1.57423	0.0647899	21.3913	21.0269	20.5704	22.3549	22.3732	19.1841	22.8074	22.5761	22.3278
DDX55_HUMAN	ATP-dependent RNA helicase DDX55	DDX55	68547	3	6.67	2	0.788018	0.064877	0.00103621	1	0.786982	0.0651695	17.2457	18.7421	17.7149	19.0523	18.5709	18.4436	18.799	18.7689	18.4958
EBP2_HUMAN	Probable rRNA-processing protein EBP2	EBNA1BP2	34852	2	6.54	2	0.0610274	0.904788	-0.97894	0.0795715	1.03997	0.0651739	20.4427	20.9159	20.2364	19.3249	21.515	20.9382	21.4211	21.7436	21.5504
YLPM1_HUMAN	YLP motif-containing protein 1	YLPM1	241645	13	11.98	12	-2.36773	0.0256861	-0.508451	0.581397	-1.85928	0.0657605	22.4221	22.5868	23.2706	21.2439	21.6714	18.261	21.6459	21.5728	19.4829
SPEE_HUMAN	Spermidine synthase	SRM	33825	2	5.96	2	0.674675	0.15617	-0.236848	1	0.911523	0.0659837	18.0756	19.3338	18.8716	19.4111	19.5676	19.3263	20.5907	19.2608	19.1641
EMD_HUMAN	Emerin	EMD	28994	10	44.88	10	0.367414	0.141654	-0.109211	0.643732	0.476626	0.0660902	23.6785	23.8347	23.3644	23.8342	24.061	24.0847	23.9059	24.1405	24.2612
CHIP_HUMAN	E3 ubiquitin-protein ligase CHIP	STUB1	34856	1	3.96	1	0.531161	0.120671	-0.116456	0.716025	0.647617	0.0661096	18.0924	18.5928	18.6155	18.8266	18.8784	19.1894	19.6505	19.0016	18.5916
RBM34_HUMAN	RNA-binding protein 34	RBM34	48565	3	7.44	3	0.143318	0.816117	-1.10612	0.0973272	1.24944	0.0661357	19.36	20.5264	20.1603	20.2676	21.3283	18.8809	20.6317	21.7843	21.3791
MRCKA_HUMAN	Serine/threonine-protein kinase MRCK alpha	CDC42BPA	197307	9	7.56	9	-1.86728	0.00224451	-0.940002	1	-0.927279	0.0663016	21.5703	20.9061	20.3249	19.9074	19.0772	18.2149	20.0241	19.9902	20.0051
PELP1_HUMAN	Proline-, glutamic acid- and leucine-rich protein 1	PELP1	119700	5	7.61	4	0.494834	0.564588	-1.23123	0.170711	1.72606	0.0663403	16.5354	20.1055	19.7591	19.4601	19.7138	18.7107	20.9153	20.7528	19.9103
RLA1_HUMAN	60S acidic ribosomal protein P1	RPLP1	11514	1	37.72	1	0.635187	0.25711	1.72693	1	-1.09174	0.0671033	16.4642	16.1455	18.4334	17.4019	17.6948	17.8519	16.1648	15.8941	15.7089
DCP1B_HUMAN	mRNA-decapping enzyme 1B	DCP1B	67723	9	22.2	9	1.10915	0.00500665	0.483168	0.143471	0.625986	0.0675409	22.061	22.0483	22.1021	23.3036	22.6484	23.5869	23.1222	22.3991	22.5682
SCYL2_HUMAN	SCY1-like protein 2	SCYL2	103709	8	12.7	7	-0.273701	0.579804	0.714037	0.16802	-0.987738	0.0677765	21.6794	20.9664	21.641	21.4205	20.8164	21.2288	21.2697	20.7591	19.2948
IF4A2_HUMAN	Eukaryotic initiation factor 4A-II	EIF4A2	46402	11	25.06	1	0.842931	0.0179798	0.237046	0.438813	0.605885	0.0680547	19.9083	19.3977	19.2497	20.3775	20.046	20.661	20.2547	19.7247	20.3939
SRR_HUMAN	Serine racemase	SRR	36566	4	18.53	4	1.38511	0.00909545	0.517598	0.248605	0.867517	0.0684446	19.9592	20.0283	18.7588	20.8005	20.9233	21.1779	20.5337	19.7699	21.0453
KBRS2_HUMAN	NF-kappa-B inhibitor-interacting Ras-like protein 2	NKIRAS2	21508	1	6.28	1	-0.698573	0.103803	0.0974167	1	-0.79599	0.0691972	17.7758	18.0942	18.5278	17.7662	16.8775	17.6584	16.6097	17.6757	17.7245
ERF1_HUMAN	Eukaryotic peptide chain release factor subunit 1	ETF1	49031	4	9.38	4	-0.72882	0.204512	0.369164	0.506059	-1.09798	0.0692207	20.8903	20.7865	21.2138	20.9397	19.0591	20.7054	20.7271	19.637	19.2325
COMD3_HUMAN	COMM domain-containing protein 3	COMMD3	22151	2	12.31	2	0.470032	0.40757	1.58296	0.0167004	-1.11293	0.0695731	17.8701	16.5901	18.0951	18.5119	16.7954	18.6581	16.2651	16.375	16.5765
LIN7C_HUMAN	Protein lin-7 homolog C	LIN7C	21834	4	22.34	4	-0.374207	0.500169	0.720831	0.208841	-1.09504	0.0697084	22.71	22.3551	22.6936	21.9167	22.327	22.3924	21.0279	20.528	22.9177
WDR6_HUMAN	WD repeat-containing protein 6	WDR6	121725	11	14.9	11	-0.655158	0.20462	0.325716	0.513872	-0.980874	0.0707372	22.9894	22.8976	21.2665	21.6069	21.7386	21.8425	20.7581	21.4835	21.9693
DAXX_HUMAN	Death domain-associated protein 6	DAXX	81373	3	5.68	3	-1.72299	0.0586552	-0.093827	1	-1.62916	0.071054	15.4765	18.6895	19.0553	16.0201	15.9186	16.1137	16.6364	15.9403	15.7572
MRTFB_HUMAN	Myocardin-related transcription factor B	MRTFB	118127	33	37.32	33	0.837807	0.0303195	0.169922	0.615798	0.667885	0.071149	25.4511	26.0296	25.5337	26.3491	26.5911	26.5877	26.8689	26.4705	25.6787
CTBP2_HUMAN	C-terminal-binding protein 2	CTBP2	48945	4	10.79	4	-1.05025	0.00322468	-0.509136	0.0867334	-0.541114	0.0713786	20.9473	20.5768	20.2904	19.2081	19.7614	19.6942	19.8698	20.0839	20.2374
STRN4_HUMAN	Striatin-4	STRN4	80596	8	15.27	7	-1.17021	0.00836464	-0.457853	0.221957	-0.712356	0.071418	22.1058	22.7252	21.8845	21.0073	21.1358	21.0619	22.1149	20.8675	21.5961
ENAH_HUMAN	Protein enabled homolog	ENAH	66510	9	23.69	9	-0.572776	0.0760542	0.0100559	0.972736	-0.582832	0.0718441	23.1682	23.2127	23.2324	22.4178	22.5793	22.8979	23.139	22.5898	22.1361
MIF_HUMAN	Macrophage migration inhibitory factor	MIF	12476	2	17.39	2	1.66039	0.0928134	-0.139449	0.878169	1.79984	0.0719735	19.5566	17.9441	18.4064	21.7729	19.4048	19.7106	19.6211	19.3405	22.3451
HMGB1_HUMAN	High mobility group protein B1	HMGB1	24894	3	19.07	3	-0.436683	0.32151	-1.28431	0.0128797	0.847626	0.0719759	21.4223	21.4641	21.3768	21.8441	20.0488	21.0603	22.6423	22.2321	21.9318
TM10C_HUMAN	tRNA methyltransferase 10 homolog C	TRMT10C	47347	1	1.49	1	0.483341	0.0789003	-0.0134386	0.957328	0.496779	0.0721761	18.2414	17.8972	18.2732	18.3268	18.9621	18.573	18.497	18.6762	18.729
SYTM_HUMAN	Threonine--tRNA ligase, mitochondrial	TARS2	81036	4	6.41	4	2.18957	0.0194433	0.617543	0.444896	1.57203	0.0722247	19.8162	20.579	17.2594	21.3997	21.6	21.2236	20.0408	20.5624	21.7675
VDAC2_HUMAN	Voltage-dependent anion-selective channel protein 2	VDAC2	31567	8	30.95	8	0.569881	0.293644	-0.469292	0.382435	1.03917	0.0722966	21.9998	21.1734	21.1511	23.0789	21.2999	21.6551	22.8463	21.7318	22.8638
UACA_HUMAN	Uveal autoantigen with coiled-coil domains and ankyrin repeats	UACA	162505	1	0.85	1	-0.328166	0.282772	0.255491	0.397019	-0.583657	0.0725155	16.8801	17.498	17.1212	16.8102	16.7029	17.0017	16.9603	16.6957	16.0924
CNO11_HUMAN	CCR4-NOT transcription complex subunit 11	CNOT11	55215	5	17.25	5	0.496843	0.159916	-0.161393	0.630929	0.658236	0.0728686	19.918	20.025	20.4922	20.5804	20.2623	21.0831	20.9814	21.1447	20.2838
ARPIN_HUMAN	Arpin	ARPIN	24943	9	38.94	9	-0.156236	0.783897	0.964749	0.114658	-1.12099	0.072926	21.9673	22.0896	23.3434	22.0002	21.8187	23.1127	22.344	21.0095	20.6839
RS5_HUMAN	40S ribosomal protein S5	RPS5	22876	8	51.47	8	-0.434395	0.3718	0.501776	0.305783	-0.936171	0.073208	24.2106	23.7737	24.4665	24.2346	22.6229	24.29	22.9455	22.9721	23.7247
MYO9A_HUMAN	Unconventional myosin-IXa	MYO9A	292706	12	6.67	10	-1.39996	0.0427915	-0.19538	0.750098	-1.20458	0.0732303	21.4051	21.779	21.6061	19.4742	20.6691	20.447	21.7089	20.3934	19.0741
IFT74_HUMAN	Intraflagellar transport protein 74 homolog	IFT74	69239	9	17	9	1.08534	0.0149298	0.352026	0.356809	0.733311	0.0735034	21.66	21.5493	22.244	22.8729	22.4072	23.4292	23.1093	22.4036	22.1403
RPGF6_HUMAN	Rap guanine nucleotide exchange factor 6	RAPGEF6	179423	15	12.8	15	-0.348228	0.345438	0.358515	0.332089	-0.706743	0.0738051	22.1167	22.4827	22.4075	22.2788	21.6615	22.0219	22.3664	21.4811	21.0392
TCPB_HUMAN	T-complex protein 1 subunit beta	CCT2	57488	56	79.44	56	0.156301	0.523924	0.632329	0.0248902	-0.476028	0.0739218	29.6449	29.6559	29.8834	29.7786	29.7405	30.134	29.5015	29.2726	28.9821
IF5A1_HUMAN	Eukaryotic translation initiation factor 5A-1	EIF5A	16832	2	22.73	2	0.928395	0.0775796	-0.0134058	0.977712	0.941801	0.074055	19.1206	19.2723	21.0146	20.8037	20.3992	20.9898	20.5595	20.6996	20.9739
MAP1S_HUMAN	Microtubule-associated protein 1S	MAP1S	112211	3	3.49	3	-0.489824	0.271776	0.354069	0.419443	-0.843893	0.0742828	20.4696	20.2566	19.7299	19.7618	19.7175	19.5073	19.7811	18.284	19.8593
WIPI4_HUMAN	WD repeat domain phosphoinositide-interacting protein 4	WDR45	39868	4	13.06	4	-0.81451	0.0296069	-0.177811	0.587471	-0.636699	0.0745033	21.57	20.994	21.1503	20.3489	19.9409	20.981	20.8528	20.6356	20.3158
GEPH_HUMAN	Gephyrin	GPHN	79748	12	23.78	12	-0.860105	0.00341046	-0.419286	0.0877348	-0.44082	0.0748752	23.3801	23.5974	23.5746	22.4292	22.8111	22.7315	23.1365	23.2007	22.8924
CHD1L_HUMAN	Chromodomain-helicase-DNA-binding protein 1-like	CHD1L	101000	1	1.45	1	-0.382812	0.141389	0.0948341	1	-0.477646	0.0750381	16.1443	16.3613	16.6952	16.0201	15.9186	16.1137	16.1648	15.8941	15.7089
MARCS_HUMAN	Myristoylated alanine-rich C-kinase substrate	MARCKS	31555	3	19.88	3	-0.195763	0.493817	-0.746857	0.0233658	0.551094	0.0753398	19.9045	20.6552	20.1629	20.1258	20.2641	19.7455	20.9915	20.5475	20.837
LYAR_HUMAN	Cell growth-regulating nucleolar protein	LYAR	43634	8	25.07	8	-0.236787	0.537534	-0.976923	0.026496	0.740137	0.0758454	22.3635	22.985	22.414	22.3502	22.9415	21.7605	23.2296	23.8368	22.9165
SPART_HUMAN	Spartin	SPART	72833	7	19.37	6	-0.188912	0.516268	0.371262	0.216759	-0.560174	0.0758588	22.0502	21.734	22.1865	21.9919	21.5769	21.8351	21.8392	21.4792	20.9717
ANXA2_HUMAN	Annexin A2	ANXA2	38604	13	37.17	13	0.443163	0.0538142	0.0422339	0.837609	0.400929	0.0758955	23.4909	23.4633	23.6992	23.9237	24.0859	23.9733	23.9958	23.8875	23.9729
NUP88_HUMAN	Nuclear pore complex protein Nup88	NUP88	83542	23	41.57	22	0.104511	0.678113	-0.383295	0.14993	0.487806	0.0760428	24.7852	24.8194	24.5256	24.7472	24.9821	24.7145	24.8223	25.4639	25.3074
HS74L_HUMAN	Heat shock 70 kDa protein 4L	HSPA4L	94512	18	31.59	15	-0.314887	0.185339	0.124543	0.584637	-0.43943	0.0762322	22.7198	22.6493	22.8733	22.4693	22.6367	22.1917	22.2819	22.1841	22.4581
SCFD2_HUMAN	Sec1 family domain-containing protein 2	SCFD2	75127	2	3.95	2	-1.4678	0.0816075	0.0290654	1	-1.49686	0.0766531	17.896	18.2382	18.4956	15.3434	17.2114	17.6717	15.0888	17.621	17.4295
SPT6H_HUMAN	Transcription elongation factor SPT6	SUPT6H	199073	6	4.87	4	-1.03929	0.0550951	-0.0963337	0.842995	-0.942961	0.0767912	19.7044	20.0275	20.2235	18.5322	18.9506	19.3546	20.2017	18.2769	18.6479
MATR3_HUMAN	Matrin-3	MATR3	94623	19	26.33	19	0.180204	0.487637	-0.316018	0.236076	0.496222	0.0771721	24.5999	24.797	24.3499	24.5845	24.9301	24.7728	25.0533	25.4016	24.7806
TBA1C_HUMAN	Tubulin alpha-1C chain	TUBA1C	49895	30	65.7	30	0.628949	0.0233867	0.169	0.483405	0.45995	0.0776059	29.002	28.981	28.8726	29.3018	29.6489	29.7918	29.1733	29.6177	29.4444
TBPL1_HUMAN	TATA box-binding protein-like 1	TBPL1	20887	5	40.32	4	-3.95739	0.00018322	-2.65506	1	-1.30233	0.0777302	21.4722	19.7072	21.9473	18.2217	16.4419	16.5909	20.3635	19.6	19.2562
AP3B1_HUMAN	AP-3 complex subunit beta-1	AP3B1	121320	19	20.02	18	-0.893579	0.00475172	-0.41469	0.118959	-0.478889	0.0777365	24.1342	23.7905	23.8887	23.286	22.8795	22.9671	23.6915	23.5215	23.1637
TXLNA_HUMAN	Alpha-taxilin	TXLNA	61891	3	15.2	3	0.882858	0.0321157	0.188621	0.602287	0.694237	0.0778041	20.2922	18.9391	19.8763	20.5977	20.5918	20.5667	20.5417	20.6264	20.0223
GOGA2_HUMAN	Golgin subfamily A member 2	GOLGA2	113086	1	1	1	-0.762911	0.0348838	-0.151382	0.634776	-0.611529	0.0780201	17.6147	18.3695	17.7964	16.8158	17.2305	17.4455	17.7045	17.2949	16.9465
NP1L4_HUMAN	Nucleosome assembly protein 1-like 4	NAP1L4	42823	12	36.53	9	0.31356	0.384989	-0.367614	0.312201	0.681173	0.0783511	22.6479	22.7884	23.144	22.8483	23.0275	23.6453	24.1705	23.3776	23.0756
SF3B2_HUMAN	Splicing factor 3B subunit 2	SF3B2	100228	48	48.16	45	-0.186555	0.482988	0.318791	0.242569	-0.505346	0.0785385	26.2818	26.8021	26.5668	26.0852	26.6534	26.3525	26.1024	26.2316	25.8007
NUP54_HUMAN	Nucleoporin p54	NUP54	55435	5	12.82	5	-0.0173988	0.951271	-0.565191	0.0713141	0.547792	0.0789533	21.014	20.737	20.7242	20.5482	21.2806	20.5941	21.5072	21.5675	21.0438
DDX27_HUMAN	Probable ATP-dependent RNA helicase DDX27	DDX27	89835	4	5.65	4	0.0273759	0.93822	-0.651964	0.0898413	0.67934	0.0790217	20.2963	20.7047	19.9499	20.1307	21.0665	19.8359	21.0721	20.9597	20.9572
IDE_HUMAN	Insulin-degrading enzyme	IDE	117968	2	2.36	2	0.148487	0.699058	-0.585932	1	0.73442	0.0794679	17.6241	17.481	18.0312	17.0849	18.3187	18.1781	18.9	18.3062	18.1332
WDR83_HUMAN	WD repeat domain-containing protein 83	WDR83	34343	2	8.25	2	0.241164	0.654315	-0.786802	0.164873	1.02797	0.0795506	20.1974	20.4761	18.1707	19.7933	20.0238	19.7506	20.5777	20.7054	20.645
PICK1_HUMAN	PRKCA-binding protein	PICK1	46600	2	6.99	1	1.1387	0.007578	0.480353	0.18347	0.65835	0.079571	16.5163	16.5617	17.4115	18.0227	17.7379	18.1449	18.0147	17.3159	17.1339
RM38_HUMAN	39S ribosomal protein L38, mitochondrial	MRPL38	44597	2	4.74	2	0.943569	0.113315	-0.1187	0.830449	1.06227	0.0796713	16.5889	18.7601	18.7107	18.6614	19.1203	19.1087	19.4648	19.0393	18.7424
G3P_HUMAN	Glyceraldehyde-3-phosphate dehydrogenase	GAPDH	36053	8	35.52	8	0.549481	0.320853	-0.480354	0.382409	1.02983	0.0802572	23.2291	22.5924	22.5744	24.5743	22.8149	22.6551	24.1505	23.1428	24.1921
IF2P_HUMAN	Eukaryotic translation initiation factor 5B	EIF5B	138827	18	25	17	-1.44398	0.00286371	-0.741376	0.0676578	-0.702607	0.0806556	23.1365	23.2567	23.5904	21.8838	21.9516	21.8162	23.4806	22.3346	22.0605
TBA1B_HUMAN	Tubulin alpha-1B chain	TUBA1B	50152	33	72.06	8	0.032915	0.916691	0.63391	0.0678473	-0.600995	0.080768	25.0674	24.855	25.3288	25.6641	24.5104	25.1754	24.5207	24.4444	24.483
RBP1_HUMAN	RalA-binding protein 1	RALBP1	76063	1	1.07	1	-2.96647	1.75348e-07	-2.55299	1	-0.413479	0.0816689	18.9644	19.0318	18.9556	16.0201	15.9186	16.1137	18.4923	18.8147	18.4044
RADI_HUMAN	Radixin	RDX	68564	10	21.1	5	-0.385596	0.219918	0.1868	1	-0.572396	0.0818513	19.6725	20.2732	20.7396	19.7499	19.9569	19.8217	19.8881	19.5708	19.5091
5MP1_HUMAN	eIF5-mimic protein 1	BZW2	48162	3	8.35	3	0.48079	0.111033	-0.0513738	0.85458	0.532164	0.0821448	19.6146	19.8826	19.8066	20.1193	20.4189	20.2079	20.5933	20.5446	19.7623
AURKA_HUMAN	Aurora kinase A	AURKA	45823	2	7.2	2	0.0995128	1	0.583463	0.0426763	-0.48395	0.0822157	17.472	17.4302	17.4822	17.548	17.3743	17.7607	17.2784	17.085	16.5691
YETS2_HUMAN	YEATS domain-containing protein 2	YEATS2	150782	24	27.85	21	-1.80869	0.000784844	-1.09227	0.0153311	-0.716423	0.08228	23.5296	24.2687	23.4674	21.8619	21.9973	21.9804	23.78	22.9078	22.4286
E7EX44_HUMAN	Caldesmon	CALD1	64169	8	23.7	8	-0.410533	0.656237	1.33007	0.169833	-1.7406	0.0824648	23.0242	22.5866	23.5118	22.382	22.5866	22.9224	23.0895	21.9891	18.8221
P2R3C_HUMAN	Serine/threonine-protein phosphatase 2A regulatory subunit B'' subunit gamma	PPP2R3C	53316	2	5.3	2	0.338881	0.644244	-1.0448	0.174631	1.38368	0.0825947	14.5218	17.6909	14.8231	16.0201	15.9186	16.1137	17.4549	16.975	16.7569
ARHGB_HUMAN	Rho guanine nucleotide exchange factor 11	ARHGEF11	167704	3	2.37	2	-0.339744	0.258749	0.210026	1	-0.54977	0.0826806	18.5571	17.7633	17.5565	17.5707	17.5801	17.7068	17.5273	17.3876	17.3126
KTN1_HUMAN	Kinectin	KTN1	156275	11	13.26	11	-0.420029	0.107881	-0.878166	0.00461217	0.458137	0.0832944	21.6422	22.0698	21.8078	21.5169	21.5497	21.1932	22.5343	22.2507	22.1092
CNOT3_HUMAN	CCR4-NOT transcription complex subunit 3	CNOT3	81872	3	5.18	3	0.655721	0.0355931	0.138838	0.61429	0.516884	0.0835704	20.3589	20.9414	20.5171	21.0425	21.4499	21.2923	20.7851	21.4271	21.1558
RCOR3_HUMAN	REST corepressor 3	RCOR3	55581	6	15.76	3	-2.29314	0.00463099	-1.09743	0.107925	-1.19571	0.0836117	19.8239	20.4111	20.5209	18.0576	17.9671	17.8518	19.9046	19.9181	17.3461
CNDG2_HUMAN	Condensin-2 complex subunit G2	NCAPG2	130960	2	2.1	2	0.58396	0.266027	1.54088	0.0120003	-0.956922	0.0836706	17.3368	19.0156	18.1967	17.8565	18.952	19.4925	17.162	17.3628	17.1536
SYNJ1_HUMAN	Synaptojanin-1	SYNJ1	173103	5	4.7	4	-0.417842	0.652574	1.32539	0.173575	-1.74324	0.0836812	18.9766	20.3617	20.1271	19.2993	18.1414	20.7712	19.8377	16.3881	18.0099
AL1A2_HUMAN	Retinal dehydrogenase 2	ALDH1A2	56724	9	20.08	9	-1.02066	0.0907234	0.0248732	0.964232	-1.04553	0.0842451	21.3797	21.0775	21.1913	19.1906	20.7557	20.6401	21.0006	19.0898	20.4215
UXT_HUMAN	Protein UXT	UXT	18246	2	15.29	2	1.09584	0.145018	-0.235096	0.740161	1.33093	0.0844781	17.8443	16.7855	19.8853	19.2181	18.8378	19.7467	18.9671	19.4891	20.0518
BECN1_HUMAN	Beclin-1	BECN1	51896	4	18	3	-1.19616	0.00612067	-0.545461	0.13982	-0.650695	0.0853384	21.1043	20.698	20.6718	18.983	19.6918	20.2109	19.9632	20.038	20.5208
PP6R2_HUMAN	Serine/threonine-protein phosphatase 6 regulatory subunit 2	PPP6R2	104942	3	4.55	3	-0.693072	0.40077	0.822393	0.322589	-1.51546	0.0856493	19.4956	19.7713	19.8154	18.9609	18.8275	19.2146	19.536	19.0908	15.9091
GNAZ_HUMAN	Guanine nucleotide-binding protein G(z) subunit alpha	GNAZ	40924	2	8.73	2	-0.67518	0.125727	0.0948341	1	-0.770015	0.0863172	17.4466	16.9168	15.7145	16.0201	15.9186	16.1137	16.1648	15.8941	15.7089
SPF27_HUMAN	Pre-mRNA-splicing factor SPF27	BCAS2	26131	4	32.89	2	-0.788403	0.0204281	-0.248807	0.399431	-0.539596	0.0870495	21.7491	22.2082	22.2657	20.8931	21.2855	21.6793	21.463	21.8068	21.3344
SNUT1_HUMAN	U4/U6.U5 tri-snRNP-associated protein 1	SART1	90255	23	37.5	23	0.240642	0.358933	0.717563	0.0179227	-0.476921	0.0873897	24.1086	24.5632	24.4463	24.3713	24.8787	24.5901	23.9825	24.0776	23.6273
PPP6_HUMAN	Serine/threonine-protein phosphatase 6 catalytic subunit	PPP6C	35144	8	30.82	8	-0.371929	0.181265	0.119804	0.65198	-0.491733	0.0875208	22.3149	21.8455	22.1286	21.9586	21.3108	21.9038	21.4846	21.5733	21.7559
DHX9_HUMAN	ATP-dependent RNA helicase A	DHX9	140958	36	35.67	35	0.467061	0.0645738	0.0421827	0.85363	0.424879	0.087809	25.6481	26.0264	25.5893	26.3978	26.062	26.2051	26.1259	26.1467	26.2658
PLST_HUMAN	Plastin-3	PLS3	70811	26	42.22	25	0.405778	0.152502	-0.0899933	0.737034	0.495771	0.0884234	24.1203	24.1364	24.3002	24.4827	24.8663	24.4253	24.6641	25.0734	24.3068
DCP1A_HUMAN	mRNA-decapping enzyme 1A	DCP1A	63278	17	39.52	16	1.21819	0.0029372	0.640464	0.0632873	0.577726	0.088507	23.6899	23.6702	24.1374	25.1966	24.5225	25.4329	24.7376	24.1632	24.3298
DIC_HUMAN	Mitochondrial dicarboxylate carrier	SLC25A10	31282	2	5.57	2	0.447657	0.445892	-0.623488	0.295585	1.07114	0.0885735	19.0876	19.1773	17.1606	18.5792	19.3968	18.7926	19.9659	19.8859	18.7873
RL18A_HUMAN	60S ribosomal protein L18a	RPL18A	20762	5	26.7	5	0.63313	0.224678	-0.293414	0.560806	0.926543	0.088589	23.3669	22.3891	22.7851	24.1339	23.3445	22.962	22.8873	23.7924	24.6411
NEDD1_HUMAN	Protein NEDD1	NEDD1	71966	3	6.82	2	-0.374072	0.434753	0.498191	0.30448	-0.872263	0.0887381	19.957	19.3159	19.424	19.1282	18.5591	19.8874	19.5588	18.0107	18.5108
PRP31_HUMAN	U4/U6 small nuclear ribonucleoprotein Prp31	PRPF31	55456	17	39.68	17	0.6238	0.0120247	1.0033	0.00068508	-0.379495	0.0892814	24.0722	24.177	24.1504	24.7386	24.7351	24.7974	23.8916	23.7657	23.6039
ARL3_HUMAN	ADP-ribosylation factor-like protein 3	ARL3	20456	1	6.04	1	0.509421	0.105648	-0.0297909	0.918631	0.539212	0.0893357	17.2811	17.3982	18.1858	18.3223	18.0271	18.044	18.1014	18.0159	18.3655
NP1L1_HUMAN	Nucleosome assembly protein 1-like 1	NAP1L1	45374	14	38.62	12	0.0657185	0.832386	-0.506405	0.127174	0.572123	0.0900378	24.4972	24.6188	24.8505	24.3632	24.6802	25.1202	25.7079	25.1467	24.8281
TNIP1_HUMAN	TNFAIP3-interacting protein 1	TNIP1	71864	8	17.61	7	1.0939	0.0124238	0.429351	0.253526	0.664545	0.0914408	21.1802	21.2866	21.3988	21.9605	22.2827	22.9041	22.4322	22.1461	21.281
GCFC2_HUMAN	Intron Large complex component GCFC2	GCFC2	89385	11	19.21	10	-0.632311	0.0799384	-0.0274126	0.933787	-0.604899	0.091715	21.4427	21.2922	22.0753	21.2985	20.4211	21.1937	20.7287	21.1476	21.1191
STX18_HUMAN	Syntaxin-18	STX18	38674	4	12.84	4	-0.860303	0.0166072	-0.307332	0.322624	-0.552971	0.0921601	18.9558	18.8428	19.6095	18.2385	18.168	18.4208	19.0303	18.4288	18.29
COBL1_HUMAN	Cordon-bleu protein-like 1	COBLL1	123868	3	3.19	3	-2.47625	1.45286e-05	-1.91824	1	-0.558004	0.0922524	18.0498	18.6461	19.0596	16.3025	15.7952	16.2291	18.0126	18.1807	17.8883
AP2B1_HUMAN	AP-2 complex subunit beta	AP2B1	104553	11	13.87	11	-0.821955	0.237074	0.397663	0.555332	-1.21962	0.092717	22.5704	21.9459	22.1483	22.6228	21.2903	20.2857	22.0015	19.8603	21.144
XRCC5_HUMAN	X-ray repair cross-complementing protein 5	XRCC5	82705	22	33.74	21	-0.692084	0.0199944	-0.230392	0.373015	-0.461692	0.092788	24.2586	24.5937	24.2423	23.5616	24.0538	23.4029	24.017	23.8899	23.8026
XRCC6_HUMAN	X-ray repair cross-complementing protein 6	XRCC6	69843	31	54.35	30	-0.755926	0.0149951	-0.281606	0.293887	-0.47432	0.0929878	25.0443	25.3608	24.9566	24.266	24.7552	24.0729	24.5442	24.5833	24.8114
CCDC6_HUMAN	Coiled-coil domain-containing protein 6	CCDC6	53291	3	9.07	3	-1.27342	0.0583102	-0.171194	0.77763	-1.10223	0.0934234	20.177	20.5836	20.7053	19.7861	18.0161	19.8435	18.3483	20.3012	19.5097
DHX29_HUMAN	ATP-dependent RNA helicase DHX29	DHX29	155236	17	15.41	16	-0.278154	0.485683	0.438803	0.280859	-0.716957	0.0934322	22.6646	22.3889	22.9026	22.5633	22.0974	22.4609	22.8475	21.5436	21.4141
CNDD3_HUMAN	Condensin-2 complex subunit D3	NCAPD3	168891	4	3.2	4	-0.412656	0.170888	0.106927	0.708936	-0.519583	0.0936237	18.9728	19.4113	19.4331	18.9461	19.0828	18.5504	19.1751	18.4984	18.585
FXR2_HUMAN	Fragile X mental retardation syndrome-related protein 2	FXR2	74223	15	27.04	13	1.94638	0.00267729	1.05596	0.0536823	0.890423	0.0942856	22.3319	23.1441	21.9875	24.5761	24.0814	24.6451	23.2088	22.5472	24.3788
CASP3_HUMAN	Caspase-3	CASP3	31608	1	2.89	1	0.0535878	0.91015	-0.808613	1	0.862201	0.0943643	18.8016	19.3928	19.1663	18.013	19.8192	19.6893	20.3191	19.964	19.6642
COG6_HUMAN	Conserved oligomeric Golgi complex subunit 6	COG6	73279	4	6.85	4	-1.18446	0.111738	0.065211	0.924882	-1.24967	0.0957787	18.9735	22.0247	21.0936	19.3019	19.3714	19.8652	20.0845	19.0657	19.1926
PDLI1_HUMAN	PDZ and LIM domain protein 1	PDLIM1	36072	15	62.61	15	-0.3099	0.703906	1.15584	0.177102	-1.46574	0.0961399	22.274	22.6378	23.6578	22.1103	21.8292	23.7005	23.0534	21.204	19.915
TCPG_HUMAN	T-complex protein 1 subunit gamma	CCT3	60534	65	77.61	64	0.185822	0.377425	0.557326	0.0210537	-0.371504	0.0961737	29.6761	29.6083	29.7198	29.8064	29.7414	30.014	29.3638	29.2567	29.2693
SON_HUMAN	Protein SON	SON	263830	8	4.99	8	-1.3518	0.0185286	-0.47523	0.34055	-0.876565	0.0961799	22.1207	22.4823	22.2156	21.5149	21.5566	19.6918	21.0505	21.7144	21.4241
VATH_HUMAN	V-type proton ATPase subunit H	ATP6V1H	55883	3	8.07	3	0.708738	0.0846192	0.0303706	0.93572	0.678367	0.0966549	17.8127	18.0558	18.5176	19.1876	18.9861	18.3386	19.3982	18.2231	18.8
RRP12_HUMAN	RRP12-like protein	RRP12	143702	6	6.71	6	-0.271958	0.390121	0.28382	0.370656	-0.555779	0.0978707	20.1133	20.4015	20.7274	20.0096	20.6939	19.7229	19.6567	19.955	19.9631
NPM3_HUMAN	Nucleoplasmin-3	NPM3	19344	1	8.99	1	-0.23759	0.511917	0.403747	0.275631	-0.641337	0.0981441	18.748	19.3968	20.036	19.2479	18.9774	19.2427	18.3609	18.7812	19.1147
RS6_HUMAN	40S ribosomal protein S6	RPS6	28681	10	34.54	10	0.238687	0.30083	-0.161971	0.475434	0.400658	0.0983029	25.152	25.5123	25.0722	25.3942	25.6511	25.4072	25.6445	25.6677	25.6262
SMAP2_HUMAN	Stromal membrane-associated protein 2	SMAP2	46786	3	7.46	3	1.17118	0.00463815	0.592744	0.0917171	0.578437	0.0986377	20.5165	20.3417	20.1757	21.0976	21.6083	21.8415	21.3682	21.0272	20.3739
G6PD_HUMAN	Glucose-6-phosphate 1-dehydrogenase	G6PD	59257	11	29.51	10	0.785724	0.0279107	0.234833	0.454874	0.550892	0.0999088	22.395	22.371	22.1554	22.6451	23.4924	23.1411	22.5474	22.6963	23.3304
MCM7_HUMAN	DNA replication licensing factor MCM7	MCM7	81308	6	11.82	6	-0.877517	0.0317916	-0.24367	0.49946	-0.633846	0.100173	21.4148	21.2303	21.0811	21.085	19.8113	20.1974	20.9178	20.2363	20.6707
TOP1_HUMAN	DNA topoisomerase 1	TOP1	90726	6	10.85	6	0.428784	0.21863	-0.164756	0.623746	0.59354	0.100251	22.0662	22.4195	21.6909	22.2122	23.1341	22.1166	22.5438	22.5823	22.8311
TXND9_HUMAN	Thioredoxin domain-containing protein 9	TXNDC9	26534	6	31.86	4	0.0821738	0.720957	0.489803	0.0553183	-0.407629	0.100442	22.5328	22.7471	22.7664	22.6315	22.7752	22.886	22.5249	22.2614	22.037
VPS53_HUMAN	Vacuolar protein sorting-associated protein 53 homolog	VPS53	94405	9	15.02	9	0.711427	0.233095	-0.305596	0.596438	1.01702	0.100735	20.9191	18.7735	21.0504	21.4773	20.8421	20.5579	21.1823	21.1901	21.4216
PI42A_HUMAN	Phosphatidylinositol 5-phosphate 4-kinase type-2 alpha	PIP4K2A	46225	2	5.67	2	-0.182846	0.419067	0.211585	0.352718	-0.394431	0.100786	19.7592	19.7014	19.8983	19.5683	19.4382	19.8038	19.4412	19.5264	19.2079
ROCK1_HUMAN	Rho-associated protein kinase 1	ROCK1	158175	13	13.15	13	-0.791799	0.0501308	-0.151437	0.676128	-0.640362	0.100928	22.5013	21.9914	22.6386	22.0786	20.8053	21.872	21.8001	21.6124	21.7977
K22E_HUMAN	Keratin, type II cytoskeletal 2 epidermal	KRT2	65433	30	50.7	28	0.780814	0.352555	-0.667913	0.423473	1.44873	0.102068	25.4783	25.3131	25.245	24.5542	27.2031	26.6215	26.1688	28.4674	25.7463
CE192_HUMAN	Centrosomal protein of 192 kDa	CEP192	279111	1	0.39	1	0.386248	0.22714	-0.155184	1	0.541432	0.102432	17.0395	16.9733	17.1397	17.4576	17.2663	17.5873	17.401	18.2359	17.1398
NPM_HUMAN	Nucleophosmin	NPM1	32575	14	51.36	14	-0.829588	0.0200926	-0.293943	0.344932	-0.535644	0.10248	24.7426	25.3771	25.5068	24.1224	24.4262	24.5892	24.8664	24.2655	24.8877
MOES_HUMAN	Moesin	MSN	67820	7	13.69	2	-0.503408	0.179421	-1.13121	0.0095503	0.6278	0.102719	20.001	19.9361	20.072	20.1615	19.634	18.7035	20.4709	20.7674	20.6543
DFFA_HUMAN	DNA fragmentation factor subunit alpha	DFFA	36522	4	18.43	3	-0.631391	0.47108	0.891382	0.31577	-1.52277	0.10275	19.2493	19.834	20.2742	18.2031	19.121	20.1393	20.3448	17.5713	16.8731
CHTOP_HUMAN	Chromatin target of PRMT1 protein	CHTOP	26397	2	13.31	2	0.31239	0.348078	-0.260087	0.431183	0.572477	0.102843	19.7416	20.1553	19.1278	19.6429	20.378	19.9411	20.3794	20.3137	20.0491
RL35_HUMAN	60S ribosomal protein L35	RPL35	14551	1	10.57	1	1.23505	0.0402583	0.302948	0.572023	0.932098	0.104409	19.3336	20.1939	21.0999	21.0892	21.3571	21.8862	20.2812	21.2881	21.8544
PDIA3_HUMAN	Protein disulfide-isomerase A3	PDIA3	56782	11	23.76	10	-0.0616344	0.943862	-1.59569	0.093288	1.53405	0.104705	22.0156	20.4325	20.4156	22.6867	18.9856	21.0066	23.0696	21.775	22.6213
SH319_HUMAN	SH3 domain-containing protein 19	SH3D19	86525	6	9.87	6	-0.344081	0.427399	0.401999	0.356863	-0.74608	0.104782	21.4347	21.2401	21.458	21.5791	20.5985	20.9229	21.4592	19.8325	20.6028
PPIG_HUMAN	Peptidyl-prolyl cis-trans isomerase G	PPIG	88617	1	1.59	1	0.557548	0.0648394	1.03516	1	-0.477614	0.105294	17.3925	17.1688	17.7261	18.4204	17.7275	17.8121	16.9139	16.8586	17.082
GNPI1_HUMAN	Glucosamine-6-phosphate isomerase 1	GNPDA1	32669	2	6.57	2	-3.76147	3.87866e-05	-2.84638	1	-0.915087	0.105417	19.2583	20.0785	20	16.0201	15.9186	16.1137	20.1859	18.1968	18.2088
DDX21_HUMAN	Nucleolar RNA helicase 2	DDX21	87344	24	38.31	24	0.118099	0.652272	-0.337033	0.216028	0.455131	0.105766	24.948	25.5946	25.0654	25.159	25.5466	25.2568	25.6724	25.8312	25.4699
IF2B_HUMAN	Eukaryotic translation initiation factor 2 subunit 2	EIF2S2	38388	7	27.03	7	-0.937809	0.0206547	-0.337157	0.341009	-0.600652	0.106691	22.3444	22.4174	22.7092	21.61	21.1494	21.8982	22.3603	21.234	22.0748
NAA15_HUMAN	N-alpha-acetyltransferase 15, NatA auxiliary subunit	NAA15	101272	10	13.74	9	-0.658461	0.151091	0.0909445	0.833404	-0.749405	0.10773	21.6291	21.7261	22.1687	21.6593	20.6723	21.217	21.8057	21.2355	20.2345
H3BPE1_HUMAN	Microtubule-actin cross-linking factor 1, isoforms 1/2/3/5	MACF1	856879	17	3.27	15	-2.86066	0.0382799	-0.754516	0.538985	-2.10615	0.108052	20.943	22.2315	21.3439	18.1714	19.3347	18.4304	21.3035	20.8529	16.0436
DDX47_HUMAN	Probable ATP-dependent RNA helicase DDX47	DDX47	50647	3	7.47	3	0.463498	0.529836	1.72794	0.037366	-1.26444	0.108072	19.0717	19.0249	19.2661	18.8687	21.6133	18.2712	17.7836	17.8964	17.8894
EFTU_HUMAN	Elongation factor Tu, mitochondrial	TUFM	49542	11	32.52	11	0.470839	0.46384	-0.625598	0.335871	1.09644	0.108258	22.0069	21.6011	21.8064	23.3251	21.9292	21.5726	23.6224	21.5128	23.5685
MPPB_HUMAN	Mitochondrial-processing peptidase subunit beta	PMPCB	54366	3	6.75	3	1.45404	0.0560628	0.271318	0.692504	1.18272	0.108401	19.9071	20.0733	18.0184	21.3208	20.7804	20.2596	19.3371	20.7222	21.4876
A0A0S2Z4G4_HUMAN	Tropomyosin 3 isoform 1 (Fragment)	TPM3	29033	8	30.65	8	-1.95078	0.00736332	-0.939596	0.132456	-1.01118	0.108681	22.6332	23.7967	22.3717	19.936	22.003	21.0101	22.3873	22.0879	21.2927
LIPA1_HUMAN	Liprin-alpha-1	PPFIA1	135779	7	9.48	5	-1.85679	0.0116884	-0.807757	0.20432	-1.04903	0.109108	20.5126	20.7081	20.8064	19.2253	19.9419	17.2896	20.1411	19.1795	19.5594
RAB14_HUMAN	Ras-related protein Rab-14	RAB14	23897	3	18.14	3	1.38285	0.0114071	0.606207	0.199206	0.776644	0.109466	19.6575	18.7005	19.1675	20.9608	20.4769	20.2364	19.3571	19.5908	20.9075
ELP3_HUMAN	Elongator complex protein 3	ELP3	62259	6	12.61	6	-0.22878	0.331849	0.166843	0.473654	-0.395623	0.10968	21.2933	21.2114	21.092	20.9176	20.7759	21.2169	20.8212	20.9736	20.615
ODO2_HUMAN	Dihydrolipoyllysine-residue succinyltransferase component of 2-oxoglutarate dehydrogenase complex, mitochondrial	DLST	48755	7	16.56	7	-0.0617324	0.794945	-0.470406	0.0714431	0.408673	0.109782	21.6982	21.9403	21.7196	21.7336	21.9638	21.4755	22.159	22.407	22.0181
NONO_HUMAN	Non-POU domain-containing octamer-binding protein	NONO	54232	26	48.41	25	-1.12843	0.045159	-0.268842	0.593792	-0.859586	0.110595	25.8979	25.5564	26.0058	25.4717	23.9319	24.6711	25.1072	25.7276	24.0465
CF410_HUMAN	Cilia- and flagella-associated protein 410	CFAP410	28340	8	35.55	8	-0.892755	0.00288279	-0.501861	0.0492402	-0.390894	0.110813	22.6652	22.9914	22.6266	21.759	21.913	21.9328	22.5277	22.4322	22.1505
TLN1_HUMAN	Talin-1	TLN1	269767	97	47.62	94	-0.568562	0.167669	0.100193	0.79753	-0.668755	0.111268	26.629	26.2013	26.9158	26.3078	25.3853	26.3473	26.5071	25.8315	25.4013
KCRB_HUMAN	Creatine kinase B-type	CKB	42644	13	47.24	12	0.0859879	0.879086	-0.882898	0.142212	0.968885	0.111326	22.7173	22.5012	22.7092	23.9936	21.9136	22.2784	24.4551	23.0005	23.3788
TXLNG_HUMAN	Gamma-taxilin	TXLNG	60586	7	13.45	5	1.4123	0.0195693	0.5344	0.31223	0.877903	0.112293	20.3208	20.5158	20.9087	21.7926	21.8859	22.3036	22.0798	22.1529	20.1461
EIF3A_HUMAN	Eukaryotic translation initiation factor 3 subunit A	EIF3A	166569	29	22.07	28	-0.551153	0.079522	-0.0607485	0.83262	-0.490404	0.112596	24.317	24.898	24.6797	24.2346	23.955	24.0516	24.5967	24.0688	23.758
SZT2_HUMAN	KICSTOR complex protein SZT2	SZT2	378029	2	0.79	2	-1.44926	0.0400913	-0.388476	1	-1.06078	0.11347	15.9636	16.3426	18.6441	15.5143	15.8692	15.219	16.1648	15.8941	15.7089
U2AF1_HUMAN	Splicing factor U2AF 35 kDa subunit	U2AF1	27872	3	9.17	3	0.262056	0.291269	-0.1461	0.54759	0.408155	0.114561	20.5054	20.8864	20.7673	21.0851	20.9873	20.873	21.449	20.9532	20.9814
APMAP_HUMAN	Adipocyte plasma membrane-associated protein	APMAP	46480	8	27.16	7	-1.32055	0.0257877	-0.457258	0.380832	-0.863293	0.115672	22.7435	22.0696	22.4651	21.9024	20.5257	20.8886	22.2429	20.5388	21.9067
DBLOH_HUMAN	Diablo IAP-binding mitochondrial protein	DIABLO	27131	6	28.45	6	-0.834482	0.0641651	-0.14629	0.720495	-0.688192	0.116101	21.9744	21.7303	22.1585	20.2394	21.2246	21.8958	20.9598	21.5465	21.2924
DDX24_HUMAN	ATP-dependent RNA helicase DDX24	DDX24	96332	5	9.55	4	-0.0733205	0.870318	-0.831052	0.0890075	0.757732	0.116277	19.2153	20.1783	19.4927	18.9064	20.4412	19.3187	19.9498	20.7963	20.4134
WWOX_HUMAN	WW domain-containing oxidoreductase	WWOX	46677	2	7.73	2	-0.593095	0.305521	0.35223	1	-0.945324	0.11719	19.9025	20.0604	20.2853	18.1514	19.5185	20.799	19.161	19.0698	19.1813
PHLB2_HUMAN	Pleckstrin homology-like domain family B member 2	PHLDB2	142158	4	4.07	4	-4.18727	3.04527e-05	-3.23797	1	-0.949305	0.117886	21.0394	20.8583	18.7165	16.0201	15.9186	16.1137	19.643	19.2294	18.8939
UBP24_HUMAN	Ubiquitin carboxyl-terminal hydrolase 24	USP24	294365	16	8.55	16	-0.43025	0.144914	0.0354514	0.898343	-0.465701	0.118069	21.8149	21.8497	22.1353	21.7088	21.6335	21.1669	21.7059	21.65	21.0469
SEPT3_HUMAN	Neuronal-specific septin-3	SEPTIN3	40704	2	5.59	2	-0.944871	0.0741108	-0.137587	1	-0.807284	0.118542	20.4476	18.6081	20.4603	19.1696	18.8158	18.6959	19.0771	19.2444	18.7725
RLA0_HUMAN	60S acidic ribosomal protein P0	RPLP0	34274	12	54.26	12	0.0143406	0.954393	-0.405956	0.130027	0.420296	0.118583	25.5031	25.6912	25.2461	25.7035	25.5646	25.2154	26.0367	26.0125	25.6521
ACLY_HUMAN	ATP-citrate synthase	ACLY	120839	19	21.62	17	-0.910433	0.0148172	-0.387312	0.233852	-0.523121	0.118733	23.1842	22.8736	22.8411	22.5624	21.9761	21.629	22.6631	22.0351	22.6314
PCNA_HUMAN	Proliferating cell nuclear antigen	PCNA	28769	3	18.01	3	0.733592	0.0795866	0.0935553	0.806949	0.640037	0.118908	20.4295	20.5501	19.8708	21.4506	20.7542	20.8465	21.2117	20.1782	21.3807
CEP43_HUMAN	Centrosomal protein 43	CEP43	43065	6	27.07	6	-0.75915	0.0756776	-0.107204	0.78352	-0.651945	0.118956	20.6729	21.4272	20.8637	20.0293	20.5306	20.1263	20.8122	20.6805	19.5153
SNX29_HUMAN	Sorting nexin-29	SNX29	91254	3	4.18	3	-3.95282	2.19815e-06	-3.30404	1	-0.648783	0.119356	20.3173	19.1752	20.4183	16.0201	15.9186	16.1137	19.8413	19.2569	18.8663
JMY_HUMAN	Junction-mediating and -regulatory protein	JMY	111445	2	3.34	2	-2.30079	0.00451359	-1.24425	0.0733447	-1.05654	0.119503	20.1554	19.5356	19.8916	16.9408	16.5506	19.1887	19.3268	18.6432	18.443
B4DUQ1_HUMAN	Heterogeneous nuclear ribonucleoprotein K		48510	20	45.33	18	0.433921	0.0767618	0.0606024	0.786746	0.373318	0.119791	25.1764	25.2529	25.5534	25.7684	25.6895	25.8266	25.9047	25.6202	25.5779
2AAA_HUMAN	Serine/threonine-protein phosphatase 2A 65 kDa regulatory subunit A alpha isoform	PPP2R1A	65309	24	49.07	24	-0.403834	0.142048	0.0273824	0.915583	-0.431216	0.119839	24.4588	24.6295	24.5119	23.9998	24.2378	24.1511	24.4716	24.162	23.6729
EIF3L_HUMAN	Eukaryotic translation initiation factor 3 subunit L	EIF3L	66727	17	33.87	17	-0.64315	0.0710413	-0.10327	0.750314	-0.53988	0.120094	23.8534	24.1786	23.7775	23.7996	22.6938	23.3867	23.5628	23.0854	23.5418
TRBP2_HUMAN	RISC-loading complex subunit TARBP2	TARBP2	39039	3	12.57	2	-0.68144	0.0208362	-0.262873	0.309627	-0.418567	0.120411	20.4452	20.4082	19.9376	19.2815	19.627	19.8381	19.8414	19.8886	19.8052
SURF4_HUMAN	Surfeit locus protein 4	SURF4	30394	3	17.47	3	-0.411235	0.582643	0.825009	0.282194	-1.23624	0.120501	17.6408	16.2281	17.4624	18.2401	15.5628	16.2947	16.9126	15.3319	15.3781
NAF1_HUMAN	H/ACA ribonucleoprotein complex non-core subunit NAF1	NAF1	53717	3	6.28	3	0.263902	0.734652	1.55124	0.0697153	-1.28733	0.121975	15.0848	15.4988	17.7707	17.6102	15.2911	16.2447	15.3488	14.5867	14.5568
RT07_HUMAN	28S ribosomal protein S7, mitochondrial	MRPS7	28134	1	6.61	1	0.0261971	0.931795	-0.480325	1	0.506522	0.122703	17.6823	18.6255	17.9825	18.11	18.072	18.1869	18.2364	18.6374	18.936
WDR33_HUMAN	pre-mRNA 3' end processing protein WDR33	WDR33	145891	6	6.66	6	-0.426252	0.193451	0.0893921	0.775013	-0.515644	0.123213	22.0961	22.8509	22.1309	21.7262	22.0568	22.0161	21.7574	22.2908	21.4828
AL1B1_HUMAN	Aldehyde dehydrogenase X, mitochondrial	ALDH1B1	57249	2	4.26	1	0.134213	0.671773	0.652482	0.0618346	-0.518269	0.124799	17.1452	17.0606	17.3651	17.8491	16.8276	17.2969	17.0069	16.6632	16.3459
RT09_HUMAN	28S ribosomal protein S9, mitochondrial	MRPS9	45835	3	10.35	3	-0.278662	0.553654	0.48732	0.309858	-0.765982	0.124809	19.5661	19.5418	19.636	19.7472	18.2975	19.8634	19.4662	18.765	18.2149
JUN_HUMAN	Transcription factor Jun	JUN	35676	1	4.53	1	-0.0210265	0.934129	-0.439168	1	0.418142	0.124942	18.2105	18.5417	18.6777	18.248	18.5672	18.5517	18.8188	19.2101	18.6555
DEN6A_HUMAN	Protein DENND6A	DENND6A	69575	1	2.96	1	-0.443648	0.197114	0.0948341	1	-0.538482	0.125083	16.4982	15.8223	17.0627	16.0201	15.9186	16.1137	16.1648	15.8941	15.7089
PABP1_HUMAN	Polyadenylate-binding protein 1	PABPC1	70671	33	51.26	33	1.39131	0.000628523	0.92975	0.00771372	0.461563	0.125165	26.588	26.8185	26.2434	28.1154	27.5702	28.1383	26.9185	26.7937	27.3224
SMC1A_HUMAN	Structural maintenance of chromosomes protein 1A	SMC1A	143233	30	29.36	28	-1.0492	0.00303779	-0.60641	0.0458126	-0.442793	0.125362	24.4914	24.8678	24.404	23.4673	23.4628	23.6855	24.515	24.1692	23.7507
RT34_HUMAN	28S ribosomal protein S34, mitochondrial	MRPS34	25650	4	31.19	3	0.177085	0.783219	-0.876784	0.193729	1.05387	0.125558	19.5411	19.7935	19.616	21.2103	19.8196	18.4519	19.8913	21.0188	21.2021
TRI27_HUMAN	Zinc finger protein RFP	TRIM27	58490	2	5.07	2	-0.392345	0.383159	0.329668	0.46088	-0.722013	0.125635	19.1661	19.6852	19.2655	19.1175	18.7357	19.0866	18.8299	19.4886	17.6323
AP4B1_HUMAN	AP-4 complex subunit beta-1	AP4B1	83260	3	3.65	3	-1.12197	0.0283693	-0.396269	0.38183	-0.725703	0.126278	19.5902	19.0734	19.4298	18.4486	18.5449	17.7341	19.112	19.1704	17.6339
U1SBP_HUMAN	U11/U12 small nuclear ribonucleoprotein 35 kDa protein	SNRNP35	29450	1	5.69	1	0.662812	0.0322989	1.10482	0.00222312	-0.442005	0.126331	15.5259	15.7568	16.175	16.8217	16.2814	16.343	15.5656	15.3293	15.2368
IDHP_HUMAN	Isocitrate dehydrogenase [NADP], mitochondrial	IDH2	50909	2	5.53	2	1.23737	0.00141314	0.776901	1	0.460469	0.126893	18.1934	18.545	18.2533	19.5514	19.4949	19.6575	19.3243	18.4195	18.6293
IPO9_HUMAN	Importin-9	IPO9	115963	3	5.28	3	0.064927	0.906155	-0.831553	1	0.89648	0.128101	17.2774	17.2726	19.4595	17.995	17.9069	18.3023	18.8238	19.2142	18.6609
VIP2_HUMAN	Inositol hexakisphosphate and diphosphoinositol-pentakisphosphate kinase 2	PPIP5K2	140407	2	1.77	2	-0.10956	0.773499	0.508835	1	-0.618394	0.128121	18.2318	17.9718	17.4519	18.1279	17.1385	18.0604	17.7959	17.1165	16.888
TTL12_HUMAN	Tubulin--tyrosine ligase-like protein 12	TTLL12	74404	2	3.57	2	-0.319201	0.383132	-0.901466	0.0290333	0.582265	0.12855	18.348	18.2123	18.4253	18.76	17.857	17.411	19.2511	18.6326	18.8488
GSTP1_HUMAN	Glutathione S-transferase P	GSTP1	23356	3	22.38	3	0.801071	0.256016	-0.301318	0.659158	1.10239	0.129273	19.9827	18.9836	20.3343	21.8996	19.2168	20.5874	21.6286	20.359	20.6202
YTDC2_HUMAN	3'-5' RNA helicase YTHDC2	YTHDC2	160248	30	28.67	28	0.906907	0.0116234	0.426263	0.172897	0.480644	0.129341	23.2468	23.3646	23.3478	24.3236	23.8072	24.5491	24.2787	23.5805	23.5418
4F2_HUMAN	4F2 cell-surface antigen heavy chain	SLC3A2	67994	11	24.76	11	-0.00704689	0.975114	-0.37344	0.123092	0.366393	0.129426	22.7636	22.6754	22.5229	22.8144	22.4083	22.7181	23.1956	22.936	22.9295
PWP2_HUMAN	Periodic tryptophan protein 2 homolog	PWP2	102452	4	5.88	4	-0.542802	0.191665	0.0987669	0.803183	-0.641568	0.129464	20.0149	20.2908	19.6487	19.9937	19.2019	19.1304	18.6114	19.5342	19.8841
F91A1_HUMAN	Protein FAM91A1	FAM91A1	93909	8	13.13	7	-0.50046	0.222094	0.135625	0.730568	-0.636085	0.129716	20.9808	20.873	21.1393	20.6142	20.0238	20.8538	20.8653	20.7092	19.5104
RL27A_HUMAN	60S ribosomal protein L27a	RPL27A	16561	3	24.32	3	0.967045	0.0431761	0.280772	0.512545	0.686273	0.129724	22.7211	22.2169	22.8996	23.6199	23.6293	23.4894	22.3588	23.4234	24.1142
GSTM2_HUMAN	Glutathione S-transferase Mu 2	GSTM2	25745	3	17.89	2	0.337411	0.745369	2.01474	0.0762692	-1.67733	0.129992	16.9383	16.4141	18.9401	20.2139	16.4994	16.5915	16.5132	15.3461	15.4012
PDD2L_HUMAN	Programmed cell death protein 2-like	PDCD2L	39417	3	10.34	3	0.587945	0.263555	-0.231528	0.649947	0.819473	0.130711	20.2904	19.045	19.8583	19.7716	20.6151	20.5709	19.8556	20.2426	21.554
TCPE_HUMAN	T-complex protein 1 subunit epsilon	CCT5	59671	81	83.73	81	0.219104	0.344292	0.58322	0.02598	-0.364116	0.131349	29.405	29.3412	29.4425	29.5405	29.4989	29.8066	29.2829	28.9765	28.837
GRB2_HUMAN	Growth factor receptor-bound protein 2	GRB2	25206	3	16.59	3	0.816425	0.0517483	1.421	0.0035678	-0.604572	0.131594	19.9865	19.908	20.1746	20.8116	20.526	21.1807	18.6809	20.1465	19.428
IGBP1_HUMAN	Immunoglobulin-binding protein 1	IGBP1	39222	3	13.86	2	-0.273116	0.581755	0.518637	0.306013	-0.791753	0.131771	20.1563	20.3874	20.4643	19.5465	19.5752	21.0669	20.3574	18.9409	19.3344
NISCH_HUMAN	Nischarin	NISCH	166629	9	8.71	9	-0.4707	0.04626	-0.132706	0.531812	-0.337995	0.13184	21.3256	21.2732	21.1315	20.6519	20.7372	20.929	20.9954	20.8981	20.8228
CKAP2_HUMAN	Cytoskeleton-associated protein 2	CKAP2	76987	1	1.9	1	0.402795	0.107014	0.0300881	0.896663	0.372707	0.132028	18.1742	18.3573	18.0674	18.5418	18.7535	18.512	18.8522	18.4783	18.3866
CBX8_HUMAN	Chromobox protein homolog 8	CBX8	43396	1	2.31	1	-1.9846	6.47726e-05	-1.51309	1	-0.471518	0.134081	17.8162	18.4313	17.7587	16.0201	15.9186	16.1137	17.3737	17.9935	17.2245
TBCD7_HUMAN	TBC1 domain family member 7	TBC1D7	33972	4	20.48	4	-1.53826	0.0413394	-0.473589	0.483321	-1.06467	0.134434	18.1144	19.6258	19.9633	16.4332	18.1284	18.5272	18.9175	17.7994	17.7926
SNAA_HUMAN	Alpha-soluble NSF attachment protein	NAPA	33233	7	32.54	7	-1.82333	0.0184398	-0.777476	0.252739	-1.04586	0.134485	21.9861	21.0621	21.7456	21.0416	18.3033	19.9789	21.124	19.8861	20.6462
RRP5_HUMAN	Protein RRP5 homolog	PDCD11	208701	11	7.48	10	0.394745	0.286648	-0.177106	0.623686	0.571851	0.135107	20.8224	21.3564	21.3396	20.8907	21.9928	21.8191	22.1507	21.6742	21.409
ZW10_HUMAN	Centromere/kinetochore protein zw10 homolog	ZW10	88829	16	29.01	16	-0.530442	0.47881	0.646221	0.391449	-1.17666	0.135387	22.9197	23.0771	23.171	22.1292	21.0269	24.4204	22.4293	21.8068	21.4016
CDK5_HUMAN	Cyclin-dependent kinase 5	CDK5	33304	5	17.47	4	0.963408	0.0474927	0.275111	0.529472	0.688297	0.135964	20.4677	20.4822	18.9617	20.9203	20.9985	20.883	20.6344	20.2276	21.1145
ERIC1_HUMAN	Glutamate-rich protein 1	ERICH1	48984	1	3.84	1	0.101883	0.691127	0.507787	1	-0.405904	0.136202	16.071	16.0128	16.5985	16.2343	16.3459	16.4077	16.0735	15.8179	15.5732
PFD2_HUMAN	Prefoldin subunit 2	PFDN2	16648	2	16.88	2	-0.219399	0.573081	0.393896	0.321049	-0.613295	0.136301	21.0481	21.3042	22.1128	20.7204	21.3611	21.7254	20.4416	21.1783	21.0053
B3KW79_HUMAN	Carboxypeptidase		54173	6	14.29	6	-0.303179	0.221224	0.0723978	0.760903	-0.375576	0.137809	22.8427	22.6445	22.3879	22.3254	22.4308	22.2094	22.118	22.1155	22.5148
NDE1_HUMAN	Nuclear distribution protein nudE homolog 1	NDE1	37721	1	3.58	1	-0.847402	0.0266983	-0.326681	0.335315	-0.520721	0.138969	15.9407	16.9259	16.8017	15.9116	15.2764	15.9381	16.2188	16.0105	15.8769
DJC13_HUMAN	DnaJ homolog subfamily C member 13	DNAJC13	254415	40	22.69	39	-0.563306	0.0439799	-0.172462	0.492444	-0.390844	0.139112	24.5178	24.721	24.1971	23.8669	24.0966	23.7826	23.9766	24.3552	23.9317
HGS_HUMAN	Hepatocyte growth factor-regulated tyrosine kinase substrate	HGS	86192	6	10.3	6	-1.26759	0.0110454	-0.621522	0.153206	-0.646064	0.139332	21.757	20.9786	21.3748	20.3177	19.2719	20.7181	20.3333	21.0501	20.7889
MRCKB_HUMAN	Serine/threonine-protein kinase MRCK beta	CDC42BPB	194315	4	2.92	2	-0.456472	0.170472	0.0384069	1	-0.494879	0.140701	19.0191	18.2442	18.1221	18.1123	17.7234	18.1803	18.3294	17.7898	17.7816
TCPH_HUMAN	T-complex protein 1 subunit eta	CCT7	59367	53	71.45	53	0.284591	0.222783	0.634926	0.0168355	-0.350335	0.1413	29.0226	28.8674	28.9317	29.2381	28.967	29.4703	28.6837	28.5494	28.5375
TAB2_HUMAN	TGF-beta-activated kinase 1 and MAP3K7-binding protein 2	TAB2	76494	6	12.55	5	1.08188	0.027189	0.419674	0.334391	0.662208	0.141818	20.875	21.0487	20.3167	21.5583	21.7172	22.2106	21.7157	22.0169	20.4944
PRC2C_HUMAN	Protein PRRC2C	PRRC2C	316911	42	20.41	41	0.626764	0.0613329	0.15438	0.611853	0.472384	0.141946	25.1354	25.7721	25.3594	26.0782	25.8904	26.1785	26.361	25.8941	25.4288
MPP8_HUMAN	M-phase phosphoprotein 8	MPHOSPH8	97182	5	9.88	5	-0.639717	0.495193	0.803366	0.395223	-1.44308	0.14304	17.8091	20.9705	19.8436	18.7463	19.5018	18.4559	19.4484	16.3883	18.4573
UBC9_HUMAN	SUMO-conjugating enzyme UBC9	UBE2I	18007	3	14.56	3	-0.414659	0.293289	0.179353	0.640915	-0.594012	0.144166	21.354	21.3478	22.3036	20.946	21.5453	21.2701	20.758	20.7529	21.7125
RBM27_HUMAN	RNA-binding protein 27	RBM27	118718	15	17.74	14	0.521254	0.3938	1.44969	0.0341549	-0.928433	0.144936	23.3373	23.6744	23.7898	23.948	23.8885	24.5288	23.4896	23.4424	21.0842
AMPL_HUMAN	Cytosol aminopeptidase	LAP3	56166	1	1.54	1	0.425391	0.442486	-0.41778	0.450428	0.843171	0.145564	16.7952	16.6471	15.519	17.8663	15.8911	16.48	17.572	16.7815	17.1373
IF6_HUMAN	Eukaryotic translation initiation factor 6	EIF6	26599	6	37.14	6	0.978898	0.0462867	0.303061	0.493386	0.675837	0.145602	21.1198	20.6548	19.4341	21.6008	21.3089	21.2357	20.7362	20.9294	21.5707
LRRF1_HUMAN	Leucine-rich repeat flightless-interacting protein 1	LRRFIP1	89253	11	24.26	11	-2.46833	0.00463311	-1.41385	0.0613096	-1.05448	0.145636	22.0992	22.5649	22.6564	18.6882	21.0221	20.2052	22.6841	20.7278	20.7452
F8W7C6_HUMAN	60S ribosomal protein L10	RPL10	18565	9	36.81	1	0.839782	0.00640774	0.460093	1	0.379688	0.145756	17.5853	17.3873	18.032	18.4835	18.4771	18.5633	17.8827	18.2326	18.0284
RL30_HUMAN	60S ribosomal protein L30	RPL30	12784	7	51.3	7	1.29833	0.0830932	0.239151	0.728172	1.05918	0.146426	23.0734	21.5591	22.8479	24.3429	23.4659	23.5665	22.1482	23.6071	24.9025
WASH2_HUMAN	WAS protein family homolog 2	WASH2P	50312	8	19.78	2	-2.01028	0.000138045	-1.50244	1	-0.507838	0.147182	20.0447	20.9609	20.7071	18.9991	18.0469	18.636	20.0854	20.0377	20.0662
RING2_HUMAN	E3 ubiquitin-protein ligase RING2	RNF2	37655	3	12.5	3	-0.127763	0.692443	-0.623067	0.077212	0.495304	0.147435	20.4485	20.2984	20.3317	20.1528	20.7402	19.8024	20.3751	21.231	20.9584
CHK1_HUMAN	Serine/threonine-protein kinase Chk1	CHEK1	54434	1	2.31	1	0.71446	0.0930615	0.111506	0.776304	0.602954	0.147507	17.3725	18.1945	17.3078	17.9603	18.9141	18.1438	18.018	18.7927	17.873
CCD43_HUMAN	Coiled-coil domain-containing protein 43	CCDC43	25248	5	32.59	5	-0.253807	0.533273	0.365341	0.37534	-0.619149	0.148237	22.2196	22.1245	22.8227	21.9122	21.6692	22.8239	22.3038	21.7773	21.2282
RAF1_HUMAN	RAF proto-oncogene serine/threonine-protein kinase	RAF1	73052	3	5.25	3	-0.121221	0.559034	-0.43692	1	0.3157	0.148288	19.8614	19.9234	19.6955	19.6264	19.8009	19.6893	20.1001	20.2162	20.1111
ZN207_HUMAN	BUB3-interacting and GLEBS motif-containing protein ZNF207	ZNF207	50751	2	5.44	2	0.264166	0.300924	-0.11613	0.641105	0.380296	0.148424	20.2445	20.5169	20.4337	20.3446	20.6696	20.9734	20.682	20.9818	20.6721
PABP2_HUMAN	Polyadenylate-binding protein 2	PABPN1	32749	4	22.55	4	0.430663	0.134804	0.0173032	0.948858	0.41336	0.149284	21.5388	22.2521	21.8186	21.9896	22.3866	22.5253	22.3703	22.3467	22.1326
ASPP1_HUMAN	Apoptosis-stimulating of p53 protein 1	PPP1R13B	119565	4	5.69	3	0.352009	0.27333	-0.123481	0.692044	0.475491	0.149368	20.1713	20.2467	19.7776	20.3978	19.8866	20.9673	20.6149	20.6314	20.3758
UTP4_HUMAN	U3 small nucleolar RNA-associated protein 4 homolog	UTP4	76890	2	3.94	2	-0.792117	0.00481942	-0.455175	1	-0.336942	0.149638	19.0588	18.9504	19.0923	18.067	18.2711	18.3871	18.8967	18.5304	18.6635
GLMN_HUMAN	Glomulin	GLMN	68208	4	6.4	4	0.816984	0.20746	-0.127666	0.836747	0.94465	0.150681	16.1433	18.1533	18.839	18.8471	18.1923	18.5472	19.1185	18.4597	18.3914
ASPP2_HUMAN	Apoptosis-stimulating of p53 protein 2	TP53BP2	125616	12	16.76	12	0.283088	0.488932	0.898498	0.0475204	-0.615411	0.150987	23.0172	22.783	23.2553	23.4193	23.0514	23.434	23.2448	22.3974	21.5671
CDC45_HUMAN	Cell division control protein 45 homolog	CDC45	65569	4	6.89	4	1.001	0.0698877	0.239623	0.634741	0.761375	0.152421	19.8737	20.0044	19.1137	20.9264	20.1246	20.9438	19.4027	21.3157	20.5576
WDR41_HUMAN	WD repeat-containing protein 41	WDR41	51728	2	6.75	2	-1.78281	0.0193958	-2.76234	1	0.979534	0.153627	19.403	16.6289	19.0384	16.5251	16.4828	16.714	19.7813	19.2734	18.9542
CEP97_HUMAN	Centrosomal protein of 97 kDa	CEP97	96981	13	26.13	10	-0.158657	0.517872	-0.525351	0.0525688	0.366694	0.154035	22.0987	22.6822	22.2981	22.1646	22.2433	22.1951	22.9611	22.6556	22.5624
SPICE_HUMAN	Spindle and centriole-associated protein 1	SPICE1	96264	1	1.4	1	-0.978927	0.00601516	-0.551614	1	-0.427312	0.154407	16.5643	17.0787	17.1199	16.0575	15.5546	16.214	16.735	16.4825	16.2633
RL23A_HUMAN	60S ribosomal protein L23a	RPL23A	17695	7	37.18	7	0.814268	0.0522705	0.247406	0.514752	0.566861	0.154431	23.7363	24.0469	24.4585	24.6247	25.0329	25.027	23.8705	24.8778	25.194
PHOCN_HUMAN	MOB-like protein phocein	MOB4	26032	5	28.44	5	-1.1434	0.00320386	-0.695735	0.0388099	-0.447665	0.154701	22.4348	22.0707	22.2577	21.7103	20.9462	20.6765	21.8079	21.837	21.7753
RL17_HUMAN	60S ribosomal protein L17	RPL17	21397	9	47.28	9	0.281564	0.282	-0.0997119	0.694869	0.381276	0.155516	24.8098	24.6493	25.087	25.2696	25.1137	25.0075	24.874	25.332	25.4839
PP4R1_HUMAN	Serine/threonine-protein phosphatase 4 regulatory subunit 1	PPP4R1	107004	2	2.63	2	-0.398865	0.22217	0.0712319	0.820165	-0.470097	0.156505	17.2451	17.4051	17.9229	16.6307	17.3055	17.4403	17.2871	17.1164	16.7592
SPC25_HUMAN	Kinetochore protein Spc25	SPC25	26153	5	35.71	5	-0.111781	0.802917	0.559662	0.229966	-0.671443	0.156677	19.8966	20.7657	19.515	20.3008	19.9418	19.5994	19.2892	20.1478	18.7259
NUP58_HUMAN	Nucleoporin p58/p45	NUP58	60897	3	8.35	3	-0.223985	0.451588	-0.663214	0.0445069	0.439229	0.157006	19.7681	19.5408	19.5495	18.8095	19.8591	19.5178	19.9861	20.1058	20.0842
PITH1_HUMAN	PITH domain-containing protein 1	PITHD1	24178	5	29.38	5	1.91592	0.00641075	1.07623	0.0791759	0.839692	0.157128	20.1935	20.3621	20.1876	21.3849	22.6661	22.4399	19.8036	21.469	21.9896
RL6_HUMAN	60S ribosomal protein L6	RPL6	32728	13	43.4	13	0.479508	0.082526	0.101564	0.689103	0.377945	0.158208	25.6036	25.8295	25.743	26.3478	26.4043	25.8625	25.811	26.2615	26.2375
DYHC2_HUMAN	Cytoplasmic dynein 2 heavy chain 1	DYNC2H1	492622	2	0.37	2	-0.583856	0.223315	0.102211	0.824111	-0.686067	0.158616	17.1012	17.4346	17.1824	17.1463	17.2159	15.6045	16.2937	17.1383	16.228
SEP10_HUMAN	Septin-10	SEPTIN10	52593	3	8.59	2	-1.51889	0.00280697	-0.943358	1	-0.575527	0.158782	19.3133	19.4685	18.9692	17.75	17.3289	18.1154	19.2924	17.9101	18.822
NIPBL_HUMAN	Nipped-B-like protein	NIPBL	316051	3	1.75	3	-1.0292	0.193292	0.0948341	1	-1.12404	0.158972	14.9297	18.1343	18.076	16.0201	15.9186	16.1137	16.1648	15.8941	15.7089
AT1B3_HUMAN	Sodium/potassium-transporting ATPase subunit beta-3	ATP1B3	31513	2	10.39	2	0.28861	0.335837	-0.146023	0.61945	0.434633	0.159935	19.6325	19.9756	19.712	20.5509	19.5685	20.0666	20.3681	20.2355	20.0204
CCNT2_HUMAN	Cyclin-T2	CCNT2	81029	1	1.78	1	-0.223828	0.527462	0.297371	1	-0.521199	0.160016	17.1607	17.0348	17.3943	17.7022	16.6781	16.538	17.0101	16.6666	16.3495
SSRA_HUMAN	Translocon-associated protein subunit alpha	SSR1	32235	1	5.24	1	-0.47603	0.144111	-0.0214478	1	-0.454582	0.160961	16.1402	16.0891	16.9023	15.7986	15.6498	16.2551	16.1648	15.8941	15.7089
H12_HUMAN	Histone H1.2	H1-2	21365	11	28.64	11	0.722989	0.110515	0.101922	0.808753	0.621067	0.162819	25.2552	26.0538	25.5776	25.6971	27.23	26.1285	25.9956	26.1283	26.626
TRIO_HUMAN	Triple functional domain protein	TRIO	346900	4	1.97	4	-1.05229	0.208573	0.121629	0.879114	-1.17391	0.164978	17.7263	18.1095	18.6988	15.5322	17.7153	18.1303	18.1389	15.5804	17.2935
KAT2A_HUMAN	Histone acetyltransferase KAT2A	KAT2A	93926	5	6.93	5	-2.53601	0.00133793	-1.69595	0.0137294	-0.840055	0.165484	21.0697	21.3574	20.2751	17.5397	19.7905	17.7641	19.8848	20.1809	20.1165
DNJC7_HUMAN	DnaJ homolog subfamily C member 7	DNAJC7	56441	6	16.19	6	0.422647	0.11189	0.0607703	0.805871	0.361877	0.165737	20.9596	21.4729	20.9398	21.6135	21.4326	21.5941	21.2588	21.684	21.515
VPS52_HUMAN	Vacuolar protein sorting-associated protein 52 homolog	VPS52	82221	6	13.14	5	0.602274	0.0825122	0.137823	0.66579	0.464451	0.166407	19.7657	20.3419	20.1533	20.7443	20.3298	20.9937	21.0198	20.5207	20.1138
EF1D_HUMAN	Elongation factor 1-delta	EEF1D	31122	10	43.06	10	-0.741614	0.0120394	-0.384899	0.138896	-0.356714	0.166687	24.3402	24.6091	24.3666	23.4542	23.8705	23.7663	24.375	24.0023	23.8685
GPN3_HUMAN	GPN-loop GTPase 3	GPN3	32761	3	16.2	3	-0.425306	0.359554	-1.08758	1	0.662277	0.166835	20.0617	19.8488	18.1949	18.9638	18.9413	18.9243	20.014	20.2304	19.8478
SRRT_HUMAN	Serrate RNA effector molecule homolog	SRRT	100666	6	9.36	6	-0.675372	0.0355755	-0.264066	0.360117	-0.411305	0.167204	21.5734	21.7069	21.7246	21.1727	20.6673	21.1387	21.6435	21.3234	20.804
STAM1_HUMAN	Signal transducing adapter molecule 1	STAM	59180	6	14.63	6	-1.7224	0.00427964	-1.03771	0.0486376	-0.68469	0.167229	21.0014	21.0542	21.605	19.9668	20.1268	18.3998	20.9104	20.1286	20.5674
A0A024QZM0_HUMAN	Activating signal cointegrator 1 complex subunit 1, isoform CRA_a	ASCC1	41228	5	10.92	5	0.434727	0.176265	-0.0100546	0.973682	0.444781	0.167442	21.249	21.4335	20.8304	21.7584	21.8054	21.2534	21.2064	21.6228	22.018
AMOT_HUMAN	Angiomotin	AMOT	118085	14	15.13	14	0.481007	0.151814	0.942098	0.0132988	-0.461091	0.167605	23.5599	23.4287	22.654	23.5989	23.7993	23.6875	23.1317	22.7691	22.3586
LAMP2_HUMAN	Lysosome-associated membrane glycoprotein 2	LAMP2	44961	1	1.95	1	0.546758	0.166808	0.00128148	0.997266	0.545476	0.167703	18.5029	18.3827	17.5207	19.0739	18.733	18.2397	18.7228	18.2196	19.1003
G6PI_HUMAN	Glucose-6-phosphate isomerase	GPI	63147	4	10.04	4	0.167877	0.839196	-1.03646	0.229104	1.20434	0.167954	20.6086	18.2514	19.7239	21.4086	18.5047	19.1741	21.5006	20.3359	20.3604
RRBP1_HUMAN	Ribosome-binding protein 1	RRBP1	152456	24	23.26	24	-0.390942	0.22714	-0.843073	0.0207068	0.452132	0.167999	23.7149	24.0626	23.3406	23.1473	23.864	22.934	24.0807	24.2558	24.1379
SMCA1_HUMAN	Probable global transcription activator SNF2L1	SMARCA1	122605	12	8.92	3	-2.18055	0.00186516	-1.4255	0.0195866	-0.755045	0.168143	18.1424	18.9301	19.2955	17.8304	15.9715	16.0245	18.2112	17.9774	17.9143
RM02_HUMAN	39S ribosomal protein L2, mitochondrial	MRPL2	33301	1	8.2	1	1.61034	0.0402641	0.604915	0.392514	1.00543	0.169518	17.6889	18.0039	19.7921	20.4259	19.2231	20.6669	20.6317	19.0524	18.817
A0A384MR50_HUMAN	F-actin-capping protein subunit beta		30629	25	67.65	25	-0.311983	0.285073	0.0963306	0.733814	-0.408314	0.170937	26.264	25.8527	25.4836	25.5654	25.5256	25.5732	25.1729	25.3679	25.8345
SYPM_HUMAN	Probable proline--tRNA ligase, mitochondrial	PARS2	53263	4	12.84	4	1.33967	0.0338512	0.543335	0.337765	0.796336	0.17184	18.8403	19.9088	18.4693	20.7692	20.8154	19.6528	19.3669	20.8576	19.3829
AP1G1_HUMAN	AP-1 complex subunit gamma-1	AP1G1	91351	1	1.09	1	0.434444	0.215586	-0.0489667	0.884037	0.483411	0.172379	18.4985	18.1876	18.1988	18.7552	19.0235	18.4094	19.1316	18.09	19.1135
PDC10_HUMAN	Programmed cell death protein 10	PDCD10	24702	3	16.51	3	-0.113028	0.8555	0.780051	0.227855	-0.893079	0.172523	20.7045	18.6994	20.2341	20.2797	18.5883	20.431	19.2891	18.9994	18.6703
GCP3_HUMAN	Gamma-tubulin complex component 3	TUBGCP3	103571	5	8.49	4	-0.764945	0.0286096	-0.328995	0.292671	-0.43595	0.172634	19.184	19.9284	19.5817	19.1272	18.3584	18.9137	19.3571	19.1182	18.911
EXOS9_HUMAN	Exosome complex component RRP45	EXOSC9	48949	8	23.92	8	0.409272	0.132278	0.0437505	0.863601	0.365521	0.173538	22.8056	23.2689	22.5735	23.1648	23.5236	23.1875	23.1941	23.3373	23.2132
RS3_HUMAN	40S ribosomal protein S3	RPS3	26688	23	70.37	23	0.0952075	0.702181	0.451312	0.0937675	-0.356104	0.173605	26.937	26.9792	26.6146	27.2314	26.6669	26.9181	26.5632	26.2868	26.6124
B4DMY3_HUMAN	cDNA FLJ60713, highly similar to Homo sapiens heterogeneous nuclear ribonucleoprotein A/B (HNRPAB), transcript variant 1, mRNA		35009	11	27.55	11	0.632285	0.0164435	0.314358	0.178312	0.317927	0.173909	23.9951	24.3106	23.905	24.6393	24.7486	24.7198	24.4769	24.4696	24.2181
VCIP1_HUMAN	Deubiquitinating protein VCPIP1	VCPIP1	134321	34	34.94	34	0.3341	0.183029	-0.0078214	0.973816	0.341921	0.173955	24.8996	24.8617	24.7984	25.2086	24.9956	25.3578	25.5306	25.0237	25.0312
SENP2_HUMAN	Sentrin-specific protease 2	SENP2	67855	1	2.72	1	-0.472806	0.20475	0.037662	1	-0.510468	0.174	17.1679	17.0701	17.4845	17.4444	16.1439	16.7158	17.0769	16.658	16.4562
RB11A_HUMAN	Ras-related protein Rab-11A	RAB11A	24394	4	21.76	4	0.322079	0.713424	-0.927734	0.303076	1.24981	0.17511	20.2412	18.7732	17.1975	20.4136	18.2418	18.5226	20.0887	18.9498	20.9228
EIPR1_HUMAN	EARP and GARP complex-interacting protein 1	EIPR1	43603	3	12.66	3	-0.453606	0.369573	0.251168	0.613688	-0.704775	0.176133	19.1715	18.9272	20.1188	18.6013	19.7939	18.4615	19.2971	18.0383	18.7679
TSC2_HUMAN	Tuberin	TSC2	200608	11	10.35	10	-1.51994	0.00384063	-0.941705	0.0407274	-0.578239	0.177102	21.5706	21.4446	21.6464	19.4068	19.8272	20.8678	21.4198	21.0648	20.4423
TCPZ_HUMAN	T-complex protein 1 subunit zeta	CCT6A	58024	47	61.77	47	0.285135	0.219528	0.601031	0.0211799	-0.315896	0.177702	29.2323	29.2165	29.3329	29.4739	29.3569	29.8063	29.0626	28.9459	28.8255
KIF15_HUMAN	Kinesin-like protein KIF15	KIF15	160160	5	4.76	5	-1.59184	0.0844225	-0.391914	0.644815	-1.19993	0.178025	19.5531	20.7287	20.1733	19.218	19.0683	17.3933	19.7415	20.1492	16.9647
CD2AP_HUMAN	CD2-associated protein	CD2AP	71451	27	57.12	27	-0.401276	0.191762	0.0136449	0.962797	-0.414921	0.178455	26.0707	26.1934	26.5561	25.7139	25.7308	26.1716	26.3158	25.7663	25.4934
CSN1_HUMAN	COP9 signalosome complex subunit 1	GPS1	55537	6	19.76	5	-0.362979	0.278406	0.0960905	0.767126	-0.459069	0.17849	21.7962	21.0541	21.7378	20.8551	21.3185	21.3255	21.5427	20.6911	20.9771
NOP58_HUMAN	Nucleolar protein 58	NOP58	59578	19	40.83	19	1.32031	0.00159709	0.885852	0.0154368	0.434457	0.178532	23.7956	23.7925	23.8912	24.7832	25.8008	24.8562	24.0456	24.3676	24.3694
CKAP4_HUMAN	Cytoskeleton-associated protein 4	CKAP4	66022	6	14.29	6	-0.0289709	0.945853	-0.632842	0.161192	0.603872	0.179193	20.9274	19.5984	20.2958	20.6472	19.9357	20.1518	21.2705	21.1708	20.1919
A0A7P0T9K5_HUMAN	Protein capicua homolog	CIC	258033	4	3.5	4	-0.720901	0.111816	-0.125247	1	-0.595654	0.179409	19.3051	19.98	20.3491	19.2214	18.732	19.5182	20.0022	19.1931	18.652
NFKB1_HUMAN	Nuclear factor NF-kappa-B p105 subunit	NFKB1	105356	3	5.68	3	-1.32189	0.125394	-0.184095	0.819418	-1.13779	0.179955	19.3382	19.3661	20.0183	19.4074	16.2553	19.0943	19.116	17.4334	18.7598
FKBP4_HUMAN	Peptidyl-prolyl cis-trans isomerase FKBP4	FKBP4	51805	7	22	7	0.14189	0.807929	-0.676888	0.262654	0.818778	0.182162	21.2725	20.5424	21.5138	22.2282	21.1786	20.3475	22.8614	21.0699	21.8537
ILKAP_HUMAN	Integrin-linked kinase-associated serine/threonine phosphatase 2C	ILKAP	42907	8	25	8	0.215154	0.378976	-0.119647	0.619347	0.334801	0.183628	21.5951	21.2667	21.6795	21.7261	21.832	21.6286	21.5548	21.9832	22.0077
KNTC1_HUMAN	Kinetochore-associated protein 1	KNTC1	250749	27	14.21	26	-0.508361	0.0574718	-0.172	0.480736	-0.336362	0.183959	24.026	24.0902	23.8259	23.4166	23.1888	23.8118	23.7418	23.5585	23.6328
STK38_HUMAN	Serine/threonine-protein kinase 38	STK38	54190	7	19.78	7	0.67193	0.298205	1.54475	0.031601	-0.872823	0.185232	21.6202	22.004	21.7402	22.5394	21.7515	23.0893	22.3408	20.7265	19.6786
TKT_HUMAN	Transketolase	TKT	67878	8	20.39	8	0.0964408	0.83568	-0.550665	0.253543	0.647106	0.185476	22.2629	21.7662	21.8966	23.0232	21.3073	21.8845	23.1626	22.0344	22.6699
EF1B_HUMAN	Elongation factor 1-beta	EEF1B2	24764	3	16.44	3	-0.792342	0.093192	-0.187431	0.667788	-0.60491	0.185764	22.2832	23.5288	23.4063	21.7722	22.5852	22.484	23.0031	22.5033	21.8973
B4DK65_HUMAN	cDNA FLJ58537, highly similar to Sal-like protein 2		95422	3	6.84	3	-0.673541	0.119781	-0.114119	0.777698	-0.559422	0.187304	19.7704	18.7381	18.3079	18.1651	18.2479	18.3828	18.3968	18.8484	17.8928
EIF3F_HUMAN	Eukaryotic translation initiation factor 3 subunit F	EIF3F	37564	9	28.01	9	-0.469666	0.0908585	-0.11549	0.652946	-0.354176	0.187325	23.1428	23.6808	23.1645	23.1611	22.7218	22.6962	22.9481	23.1031	22.8744
EXOS8_HUMAN	Exosome complex component RRP43	EXOSC8	30040	3	14.86	2	-0.283096	0.384872	0.157021	0.624686	-0.440117	0.189163	20.9047	21.2039	20.8116	20.0274	21.0991	20.9443	20.4288	20.7423	20.4287
RL18_HUMAN	60S ribosomal protein L18	RPL18	21634	5	26.06	5	0.739145	0.0617691	0.246479	0.495561	0.492667	0.189217	24.0861	23.7607	24.1705	24.9994	24.8268	24.4087	23.8038	24.57	25.1216
SC23B_HUMAN	Protein transport protein Sec23B	SEC23B	86479	8	12.78	3	1.00377	0.162732	0.0663648	0.922195	0.937408	0.189378	18.3989	18.0505	18.4492	20.0346	17.6073	20.2681	18.4032	19.6745	19.6331
PGRC2_HUMAN	Membrane-associated progesterone receptor component 2	PGRMC2	23818	4	16.59	4	-0.888983	0.0332349	-0.386501	0.303937	-0.502482	0.189934	20.1213	19.9776	21.1151	19.6749	18.9791	19.8932	19.8595	19.9427	19.9044
RBP2_HUMAN	E3 SUMO-protein ligase RanBP2	RANBP2	358199	117	47.36	115	-0.877874	0.00452897	-0.545331	0.0449453	-0.332543	0.189934	27.2973	27.7521	27.1484	26.5519	26.4754	26.5369	27.1732	27.1567	26.8703
FKB15_HUMAN	FK506-binding protein 15	FKBP15	133630	4	5	3	-0.410191	0.443639	-1.13552	0.0534809	0.72533	0.190031	20.1674	20.5373	18.5355	19.529	19.5481	18.9326	20.8286	20.7349	19.8528
AMPD2_HUMAN	AMP deaminase 2	AMPD2	100688	7	8.3	7	0.0484439	0.836583	-0.274563	0.259303	0.323007	0.190247	21.7889	21.7186	21.4732	21.6655	22.0075	21.453	21.9202	22.0212	22.0082
FANCI_HUMAN	Fanconi anemia group I protein	FANCI	149324	15	18.6	14	-0.695617	0.214834	0.0414235	0.938439	-0.73704	0.191004	20.3657	21.0213	21.1216	19.963	20.5809	19.8779	20.8491	20.6606	18.7879
TRIP6_HUMAN	Thyroid receptor-interacting protein 6	TRIP6	50288	2	6.51	2	0.933647	0.0106072	0.522361	0.106322	0.411286	0.191483	20.03	19.3159	19.5005	20.3835	20.3312	20.9328	20.0223	20.3209	19.7372
LSG1_HUMAN	Large subunit GTPase 1 homolog	LSG1	75225	1	1.22	1	-2.33021	1.51368e-05	-1.9354	1	-0.394811	0.192558	18.4305	18.1356	18.4769	16.0201	15.9186	16.1137	18.5268	17.6699	17.6619
NFX1_HUMAN	Transcriptional repressor NF-X1	NFX1	124395	5	6.61	5	1.07843	0.252086	2.31746	1	-1.23903	0.193206	19.8874	19.4558	17.8112	20.5032	19.8421	20.0445	19.7435	15.8671	17.8268
GFPT1_HUMAN	Glutamine--fructose-6-phosphate aminotransferase [isomerizing] 1	GFPT1	78806	6	11.3	5	-0.468662	0.129521	-0.0741553	0.79788	-0.394507	0.193784	20.6821	20.675	20.4374	20.4845	19.9196	19.9844	20.5712	19.7423	20.2975
NHLC2_HUMAN	NHL repeat-containing protein 2	NHLRC2	79444	4	8.4	4	0.176326	0.543459	-0.214898	0.461249	0.391224	0.194524	20.5682	19.7908	20.344	20.2757	20.3712	20.585	20.7199	20.8858	20.271
A0A2R8Y5A6_HUMAN	Ataxin-2	ATXN2	126009	13	17.92	13	1.62929	0.00474582	1.01456	0.0459213	0.614728	0.194804	21.7666	22.6025	22.1198	23.9306	22.9598	24.4864	23.4087	22.4409	22.4834
INT6_HUMAN	Integrator complex subunit 6	INTS6	100390	3	3.72	3	-1.76689	0.0150321	-0.940229	0.145836	-0.826658	0.195176	18.3007	18.8471	18.6188	15.4843	16.9413	18.0403	18.4932	17.549	17.2443
SMG8_HUMAN	Nonsense-mediated mRNA decay factor SMG8	SMG8	109684	4	6.56	4	0.51191	0.235603	1.07551	0.0254359	-0.563596	0.195185	19.0282	19.9687	19.5073	20.2632	19.7852	19.9915	19.7178	18.1887	18.9069
WDR59_HUMAN	GATOR complex protein WDR59	WDR59	109793	3	4.21	3	-0.195012	0.689883	0.462925	0.353342	-0.657937	0.197558	19.1351	18.3598	18.1176	19.0637	17.3822	18.5815	18.4492	17.4981	17.6914
PAAF1_HUMAN	Proteasomal ATPase-associated factor 1	PAAF1	42190	2	5.87	2	-1.2189	0.00858072	-0.712444	0.0826872	-0.50646	0.198856	18.947	19.0594	18.8417	18.5056	16.9858	17.7	18.3757	18.7466	18.2064
HACD3_HUMAN	Very-long-chain (3R)-3-hydroxyacyl-CoA dehydratase 3	HACD3	43160	7	22.1	6	0.163887	0.583783	-0.235542	0.435153	0.399429	0.19923	20.8468	20.7711	21.1271	21.5165	20.7042	21.016	21.7119	21.0977	21.1337
TFCP2_HUMAN	Alpha-globin transcription factor CP2	TFCP2	57256	4	11.75	4	-0.698326	0.130434	-0.117288	0.786358	-0.581038	0.199624	20.9157	20.0249	21.6399	20.2661	19.6446	20.5749	20.4585	20.4276	19.9512
RL34_HUMAN	60S ribosomal protein L34	RPL34	13293	2	12.82	2	1.74705	0.101993	0.418335	0.673443	1.32871	0.199679	21.9983	18.7628	21.6659	22.8757	22.2298	22.5627	20.2872	22.5868	23.5391
TTC37_HUMAN	Tetratricopeptide repeat protein 37	TTC37	175486	1	0.83	1	1.13568	0.0176132	0.593581	0.164593	0.542097	0.200445	17.0291	17.5427	17.2523	18.144	18.4969	18.5902	18.6312	17.8437	16.9755
KDM2B_HUMAN	Lysine-specific demethylase 2B	KDM2B	152615	1	0.9	1	0.162364	0.591469	-0.239372	0.433138	0.401736	0.201623	18.6118	19.2423	18.6575	19.1676	18.7411	19.09	19.2659	19.6249	18.8261
CBPC1_HUMAN	Cytosolic carboxypeptidase 1	AGTPBP1	138448	8	7.91	8	-0.455498	0.358296	0.191894	0.693002	-0.647393	0.201981	21.6078	20.6642	21.538	21.2677	20.6339	20.5419	21.6284	20.3974	19.842
DX39A_HUMAN	ATP-dependent RNA helicase DDX39A	DDX39A	49130	6	14.99	2	-2.0788	0.00358609	-2.81318	1	0.734374	0.202228	20.1011	17.9695	19.7404	17.875	17.0051	16.6945	19.8083	20.1258	20.0801
SF3B6_HUMAN	Splicing factor 3B subunit 6	SF3B6	14585	4	32	4	1.00842	0.292073	2.24762	0.0339747	-1.23921	0.202234	19.5227	18.3815	21.3346	20.6063	20.6673	20.9904	17.3709	17.6311	20.5192
DDX31_HUMAN	Probable ATP-dependent RNA helicase DDX31	DDX31	94087	1	2	1	-0.928597	0.0387387	-1.45637	1	0.527776	0.203077	16.3223	17.3483	17.1675	16.0201	15.9186	16.1137	18.06	17.626	16.7355
ZC3HF_HUMAN	Zinc finger CCCH domain-containing protein 15	ZC3H15	48602	4	13.85	4	-0.584504	0.43769	0.400824	0.591223	-0.985328	0.204025	20.4557	20.8793	21.4644	20.6883	19.4378	20.9198	21.2818	18.2453	20.3164
NFAT5_HUMAN	Nuclear factor of activated T-cells 5	NFAT5	165763	2	2.16	2	-0.400167	0.151177	-0.0519351	1	-0.348232	0.205462	19.462	19.673	19.6372	19.2057	18.9439	19.4221	19.6462	18.9612	19.1201
CALX_HUMAN	Calnexin	CANX	67568	2	5.24	2	0.0348342	0.950196	-0.704496	0.226028	0.73933	0.205713	19.4894	19.5918	19.4594	20.765	18.4189	19.4613	20.9637	19.8852	19.9098
TAB1_HUMAN	TGF-beta-activated kinase 1 and MAP3K7-binding protein 1	TAB1	54644	11	32.34	11	0.972799	0.00146001	0.677675	0.0119605	0.295124	0.205749	21.9394	21.7522	21.758	22.9517	22.5175	22.8988	22.0235	22.1457	22.1658
CT2NL_HUMAN	CTTNBP2 N-terminal-like protein	CTTNBP2NL	70158	2	3.76	2	-1.14212	0.00199987	-0.778934	1	-0.363191	0.20652	19.1035	19.4746	19.1596	18.2158	18.26	17.8354	18.8501	19.2797	18.5182
ABI2_HUMAN	Abl interactor 2	ABI2	55663	5	12.67	3	-0.397422	0.243359	0.0358543	0.912841	-0.433276	0.206544	20.2843	20.2811	20.0662	19.9206	19.8156	19.703	20.2956	19.9847	19.0514
SC24B_HUMAN	Protein transport protein Sec24B	SEC24B	137418	4	4.57	4	-0.626776	0.454712	0.462475	0.578472	-1.08925	0.207443	18.8208	18.7928	19.9276	19.0611	16.8905	19.7093	19.0786	18.508	16.6869
2A5D_HUMAN	Serine/threonine-protein phosphatase 2A 56 kDa regulatory subunit delta isoform	PPP2R5D	69992	6	10.96	6	-0.57134	0.0815988	-0.176566	0.560029	-0.394774	0.20885	20.577	20.832	21.1053	20.059	20.3603	20.3811	20.9611	20.363	20.0059
RPC1_HUMAN	DNA-directed RNA polymerase III subunit RPC1	POLR3A	155641	11	10.72	11	-1.82925	0.00107998	-1.30337	0.0083765	-0.525874	0.209132	21.7044	21.949	21.287	19.1099	19.814	20.5288	21.6005	20.8893	20.873
UBP10_HUMAN	Ubiquitin carboxyl-terminal hydrolase 10	USP10	87134	12	25.31	12	0.888448	0.0138561	1.28254	0.00170267	-0.39409	0.210311	22.871	22.5835	23.1095	23.8782	23.2709	24.0803	22.4348	22.1734	22.7735
NDKA_HUMAN	Nucleoside diphosphate kinase A	NME1	17149	4	24.34	4	0.837369	0.0954669	0.230618	0.620742	0.606751	0.210388	22.6684	21.8056	23.4987	23.6486	23.2455	23.5907	22.7724	23.0703	23.9502
RS27A_HUMAN	Ubiquitin-40S ribosomal protein S27a	RPS27A	17965	10	58.97	10	0.128464	0.624137	-0.212693	0.422627	0.341157	0.210618	26.1465	26.2404	26.1318	26.0334	26.4617	26.409	26.8051	26.6329	26.1042
SR140_HUMAN	U2 snRNP-associated SURP motif-containing protein	U2SURP	118292	33	36.54	32	0.0206761	0.975933	-0.875636	0.221229	0.896312	0.211395	25.5739	26.9233	25.9404	26.6888	27.3462	24.4646	26.858	27.1568	27.1118
HMMR_HUMAN	Hyaluronan mediated motility receptor	HMMR	84100	7	15.47	7	-0.574858	0.153169	-0.0794398	0.834246	-0.495418	0.211772	21.0756	21.4904	21.8279	20.4058	21.253	21.0105	21.4074	21.2049	20.2953
EF1A1_HUMAN	Elongation factor 1-alpha 1	EEF1A1	50141	15	39.83	15	0.247124	0.333756	-0.0776772	0.755591	0.324801	0.212241	27.1013	27.0744	27.0331	27.4646	27.1133	27.3724	27.6722	27.008	27.503
MOC2B_HUMAN	Molybdopterin synthase catalytic subunit	MOCS2	20944	2	17.02	1	0.116712	0.691262	0.498462	0.113412	-0.38175	0.212339	18.2442	18.1013	18.752	18.2911	18.6133	18.5433	17.535	18.3074	18.1099
RPTOR_HUMAN	Regulatory-associated protein of mTOR	RPTOR	149038	3	3.15	3	0.196534	0.681882	0.818527	0.111302	-0.621993	0.21278	18.566	19.0682	19.1673	19.1808	18.9988	19.2115	17.1006	19.0131	18.8218
COG1_HUMAN	Conserved oligomeric Golgi complex subunit 1	COG1	108978	4	5.51	4	-1.90021	0.0013362	-1.3412	0.0104315	-0.559007	0.212931	19.0321	20.0497	19.8539	17.455	17.7744	18.0057	19.9625	18.6536	18.6426
SCAPE_HUMAN	S phase cyclin A-associated protein in the endoplasmic reticulum	SCAPER	158287	2	2	1	-2.16747	4.94828e-06	-2.47254	1	0.305076	0.213161	18.5014	18.1087	17.9446	16.0201	15.9186	16.1137	18.5872	18.5381	18.3447
NEP1_HUMAN	Ribosomal RNA small subunit methyltransferase NEP1	EMG1	26720	1	8.2	1	0.213587	0.497241	0.616841	1	-0.403254	0.214309	15.313	15.2438	16.1658	15.8972	15.4562	16.01	15.3572	15.1141	15.0415
WNK1_HUMAN	Serine/threonine-protein kinase WNK1	WNK1	250794	7	3.78	7	-0.325219	0.555277	-1.03367	0.0830552	0.708446	0.214599	21.1061	22.3724	20.8212	21.5001	21.7946	20.0294	22.0332	22.5066	21.8853
TCPA_HUMAN	T-complex protein 1 subunit alpha	TCP1	60344	54	83.99	53	0.276359	0.243602	0.571132	0.0295771	-0.294773	0.21592	29.4156	29.3086	29.4574	29.6698	29.4833	29.8576	29.3183	29.0974	28.8816
SARNP_HUMAN	SAP domain-containing ribonucleoprotein	SARNP	23671	3	18.57	3	-0.0607328	0.823276	-0.412049	0.152876	0.351316	0.215943	20.3481	20.129	20.3079	20.2077	20.4718	19.9234	20.7723	20.8828	20.1839
RNH2B_HUMAN	Ribonuclease H2 subunit B	RNASEH2B	35139	3	13.78	3	-3.57145	2.59523e-05	-2.96082	1	-0.610629	0.216347	19.5541	18.5429	20.6697	16.0201	15.9186	16.1137	19.0654	19.1596	18.7098
FERM2_HUMAN	Fermitin family homolog 2	FERMT2	77861	3	6.32	2	0.00994009	0.983857	0.644803	0.209883	-0.634863	0.216397	17.5824	17.5674	18.7184	18.3024	17.0956	18.4999	17.9324	16.8712	17.16
A0A499FIZ0_HUMAN	WD repeat-containing protein 26	WDR26	81358	7	11.83	7	0.0355125	0.911189	0.446813	0.182531	-0.411301	0.216416	21.0701	21.5109	21.307	21.444	21.0865	21.464	20.8388	21.467	20.3481
KIF2A_HUMAN	Kinesin-like protein KIF2A	KIF2A	79955	10	11.9	10	-0.604031	0.0581378	-0.233981	0.422958	-0.37005	0.216843	21.9544	21.7524	22.0188	21.6588	21.3569	20.8979	21.5908	21.8534	21.1713
EXOS6_HUMAN	Exosome complex component MTR3	EXOSC6	28235	6	23.16	5	0.0453349	0.881582	0.437833	0.172704	-0.392499	0.216996	22.1325	21.7435	22.4665	22.4695	21.8069	22.2021	21.9675	21.8518	21.3458
CAZA1_HUMAN	F-actin-capping protein subunit alpha-1	CAPZA1	32923	15	66.43	15	-0.312916	0.193045	-0.0178176	0.937946	-0.295098	0.217291	26.0126	25.9513	25.5525	25.5972	25.4047	25.5758	25.4097	25.5434	25.678
VP33B_HUMAN	Vacuolar protein sorting-associated protein 33B	VPS33B	70585	8	19.12	8	-1.75972	0.0963758	-0.503089	0.60883	-1.25663	0.217849	21.2668	20.3911	21.1265	20.6142	16.5972	20.2939	20.6442	19.214	19.1563
KC1A_HUMAN	Casein kinase I isoform alpha	CSNK1A1	38915	4	12.17	4	-1.79749	0.0185679	-0.966225	0.158261	-0.831263	0.218299	21.1583	19.6176	20.3382	19.5243	18.8438	17.3535	20.2284	19.7185	18.6735
SAFB1_HUMAN	Scaffold attachment factor B1	SAFB	102642	5	8.52	4	0.20963	0.598968	0.717735	0.0945886	-0.508105	0.218861	20.9082	21.3585	20.7253	21.6762	20.9066	21.0381	20.0128	20.1625	21.2924
RS8_HUMAN	40S ribosomal protein S8	RPS8	24205	11	55.29	11	0.360249	0.107414	0.0939672	0.652344	0.266281	0.219101	25.9616	26.0666	25.9482	26.3149	26.4193	26.323	26.1157	26.2398	26.4198
RS2_HUMAN	40S ribosomal protein S2	RPS2	31324	19	44.71	19	0.302884	0.413949	0.769328	0.0573429	-0.466444	0.219596	26.1705	25.9366	26.0687	26.8682	26.006	26.2102	25.258	25.204	26.3144
MK67I_HUMAN	MKI67 FHA domain-interacting nucleolar phosphoprotein	NIFK	34222	5	26.62	5	-0.149071	0.744384	-0.731923	0.132837	0.582852	0.220877	19.2065	20.2157	19.4725	19.9149	19.9473	18.5854	20.7559	19.9306	19.9568
RPAP2_HUMAN	Putative RNA polymerase II subunit B1 CTD phosphatase RPAP2	RPAP2	69509	5	12.42	5	0.487088	0.184705	0.0414754	0.905404	0.445612	0.221346	20.232	20.779	20.7346	21.0269	20.7185	21.4616	21.6656	20.6497	20.7672
STPAP_HUMAN	Speckle targeted PIP5K1A-regulated poly(A) polymerase	TUT1	93847	3	6.75	3	-0.198865	0.644328	0.34694	0.426215	-0.545806	0.222169	18.2927	17.9958	18.6862	17.2678	18.32	18.7902	18.2815	17.6773	17.3785
IF2G_HUMAN	Eukaryotic translation initiation factor 2 subunit 3	EIF2S3	51109	10	31.14	10	-0.88051	0.0686798	-0.321598	0.470043	-0.558913	0.222278	23.6999	22.6629	23.4223	22.7279	21.7739	22.6417	22.1167	22.5795	23.4121
UBP48_HUMAN	Ubiquitin carboxyl-terminal hydrolase 48	USP48	119032	3	4.06	3	-3.01532	1.02785e-06	-2.6703	1	-0.345016	0.222293	18.8654	18.851	19.3819	16.0201	15.9186	16.1137	18.8768	18.9081	18.2783
SRSF1_HUMAN	Serine/arginine-rich splicing factor 1	SRSF1	27745	4	22.58	4	0.695836	0.055986	0.279745	0.401486	0.416091	0.22262	21.2373	21.2248	21.2634	22.2997	21.775	21.7384	22.2394	21.669	21.0654
K7EK43_HUMAN	Tubulin beta-6 chain (Fragment)	TUBB6	3422	2	45.16	2	0.872571	0.0126116	0.503873	0.107018	0.368698	0.222835	22.7357	22.8173	22.165	23.1031	23.7219	23.5106	23.2185	22.6891	22.9164
KAP0_HUMAN	cAMP-dependent protein kinase type I-alpha regulatory subunit	PRKAR1A	42982	7	23.36	7	-1.49644	0.0175802	-0.82166	0.146272	-0.674778	0.224101	21.6311	22.1653	20.975	20.3603	20.0296	19.8922	21.6107	21.4665	19.6697
DUT_HUMAN	Deoxyuridine 5'-triphosphate nucleotidohydrolase, mitochondrial	DUT	26563	6	30.95	6	0.781033	0.0936754	0.236953	0.583925	0.54408	0.224324	22.0344	22.3371	22.2886	22.5894	23.618	22.7958	21.8855	23.409	22.9979
B7Z481_HUMAN	cDNA FLJ54018, highly similar to PDZ and LIM domain protein 5		51251	6	21.52	6	0.813839	0.131685	1.45389	0.0157856	-0.640053	0.224743	21.0561	21.0999	21.5035	22.2567	21.4996	22.3447	21.7492	20.3145	19.6757
VPS51_HUMAN	Vacuolar protein sorting-associated protein 51 homolog	VPS51	86042	14	23.15	14	0.222014	0.439019	-0.134095	0.636568	0.356109	0.226189	22.3808	22.1029	22.0162	22.6952	21.9636	22.5071	22.5253	22.8159	22.227
WDR3_HUMAN	WD repeat-containing protein 3	WDR3	106099	5	7.53	5	-0.218935	0.485156	0.17128	0.582982	-0.390215	0.226581	18.6377	19.4326	18.4905	18.5387	18.989	18.3762	18.5148	18.5481	18.3272
KPYM_HUMAN	Pyruvate kinase PKM	PKM	57937	23	54.61	23	0.165104	0.71783	-0.408991	0.379564	0.574094	0.226744	24.4833	23.9345	24.309	25.364	23.9544	23.9037	25.1641	24.1551	25.1299
DNLI3_HUMAN	DNA ligase 3	LIG3	112907	7	9.12	7	-2.87113	0.00478826	-1.86828	0.0389376	-1.00285	0.227662	21.0636	21.014	20.9931	16.0498	19.5421	18.8655	20.7706	19.5461	19.7455
RM15_HUMAN	39S ribosomal protein L15, mitochondrial	MRPL15	33420	1	3.04	1	0.478203	0.111046	0.127783	1	0.35042	0.227825	17.5395	17.584	17.6641	17.5847	18.0789	18.5586	18.0814	17.8746	17.8829
CDC27_HUMAN	Cell division cycle protein 27 homolog	CDC27	91867	9	18.93	9	-1.41587	0.00152321	-1.00702	0.0111207	-0.408842	0.229335	21.7278	22.2046	21.8613	20.5679	20.3922	20.586	21.4954	22.143	20.9287
SNX30_HUMAN	Sorting nexin-30	SNX30	49677	4	12.36	4	-0.354627	0.556108	0.391058	0.517157	-0.745685	0.230535	19.2562	19.4764	19.8558	17.9601	19.6604	19.904	18.5294	19.802	18.0199
IF4B_HUMAN	Eukaryotic translation initiation factor 4B	EIF4B	69151	9	19.48	8	0.010284	0.986813	0.787391	0.225303	-0.777107	0.230936	23.1476	23.7386	24.2619	23.261	23.5969	24.321	24.1108	23.1433	21.5627
BRAP_HUMAN	BRCA1-associated protein	BRAP	67305	23	46.79	22	0.0172733	0.971038	0.610516	0.219365	-0.593243	0.231618	23.5602	22.9031	23.6263	23.981	22.4888	23.6716	23.5179	22.2615	22.5304
DVL2_HUMAN	Segment polarity protein dishevelled homolog DVL-2	DVL2	78948	20	32.2	20	1.0448	0.0197319	0.570796	0.157087	0.474005	0.232041	24.9554	24.9927	25.3214	26.1603	25.7594	26.4841	26.2652	25.5986	24.8277
IFT56_HUMAN	Intraflagellar transport protein 56	TTC26	64178	6	12.09	5	-0.622557	0.274173	0.0618557	0.910474	-0.684413	0.232457	19.5056	19.8974	19.856	19.4568	19.2695	18.6652	20.3429	17.9071	18.9559
IF4A3_HUMAN	Eukaryotic initiation factor 4A-III	EIF4A3	46871	14	29.2	13	-0.127174	0.628182	-0.45078	0.109005	0.323606	0.233814	24.1071	24.453	23.6429	23.7877	24.0614	23.9724	24.3144	24.4916	24.3678
TTC28_HUMAN	Tetratricopeptide repeat protein 28	TTC28	270884	51	31	48	-0.110905	0.645637	0.185653	0.4463	-0.296558	0.235061	25.0029	24.7868	24.7429	24.79	24.5401	24.8698	24.8318	24.5283	24.2828
KTNB1_HUMAN	Katanin p80 WD40 repeat-containing subunit B1	KATNB1	72334	6	12.21	6	-0.481105	0.333227	0.11751	0.808451	-0.598615	0.235075	20.2856	19.5212	20.9527	20.2375	19.0304	20.0482	19.8957	18.9951	20.0729
OCRL_HUMAN	Inositol polyphosphate 5-phosphatase OCRL	OCRL	104205	7	9.21	5	0.0923824	0.864575	0.760677	0.182071	-0.668295	0.235855	21.0834	19.9338	20.1365	20.4163	20.2838	20.7307	20.9643	18.8657	19.3187
PROF2_HUMAN	Profilin-2	PFN2	15046	5	36.43	5	1.70821	0.0964251	0.540111	0.572115	1.1681	0.236469	19.5798	18.9732	18.8675	22.4618	19.787	20.2963	19.1039	19.3908	22.4301
RICTR_HUMAN	Rapamycin-insensitive companion of mTOR	RICTOR	192218	1	0.64	1	0.117301	0.669539	-0.219837	0.429702	0.337138	0.23647	18.9279	18.9627	18.526	18.5291	19.1326	19.1067	19.1024	19.4077	18.9179
PI3R4_HUMAN	Phosphoinositide 3-kinase regulatory subunit 4	PIK3R4	153103	13	12.96	12	-0.455129	0.215732	-0.0236025	0.946488	-0.431526	0.23851	22.431	21.8418	21.3645	21.5989	20.9867	21.6864	21.6903	21.0468	21.6056
UBE2O_HUMAN	(E3-independent) E2 ubiquitin-conjugating enzyme	UBE2O	141293	31	30.26	31	-0.808201	0.00960798	-0.496066	0.0757188	-0.312135	0.238749	24.8656	24.8313	24.9967	24.161	23.7711	24.3369	24.912	24.4435	24.4016
AKP13_HUMAN	A-kinase anchor protein 13	AKAP13	307550	6	3.02	5	-2.21673	0.00374256	-1.49578	1	-0.720954	0.240322	19.4407	20.8813	19.0806	17.3146	18.1813	17.2564	19.9965	18.1755	19.0677
LC7L3_HUMAN	Luc7-like protein 3	LUC7L3	51466	1	4.17	1	-0.128457	0.617571	-0.440525	1	0.312068	0.240491	19.8847	19.7761	19.6569	19.4788	20.0832	19.3704	19.9664	20.207	20.0805
DCTN6_HUMAN	Dynactin subunit 6	DCTN6	20747	1	9.47	1	0.440799	0.107618	0.130952	0.608733	0.309847	0.240974	18.5929	18.626	18.2416	19.1822	18.6093	18.9914	18.5685	18.891	18.9305
A0A804HKD7_HUMAN	Rab GTPase-activating protein 1-like	RABGAP1L	119437	2	3.14	1	-0.417297	0.111352	-0.121194	1	-0.296103	0.242162	18.2646	18.7775	18.7253	18.2186	17.9856	18.3114	18.2711	18.4701	18.1379
LAS1L_HUMAN	Ribosomal biogenesis protein LAS1L	LAS1L	83065	5	9.26	5	-0.0189177	0.94198	-0.33502	0.217458	0.316103	0.242412	20.8447	21.2356	20.764	20.5517	20.9926	21.2433	21.2674	21.2026	21.3227
RN213_HUMAN	E3 ubiquitin-protein ligase RNF213	RNF213	591407	18	4.74	17	-1.62823	0.00509745	-1.07434	0.0384714	-0.55389	0.243791	21.5963	22.2387	21.5605	19.8089	19.7214	20.9805	21.6541	21.6212	20.4585
YTHD3_HUMAN	YTH domain-containing family protein 3	YTHDF3	63861	4	7.86	2	1.18349	0.0391547	0.570808	0.275298	0.612678	0.24393	19.5172	18.9162	19.9256	21.0115	19.6787	21.2193	20.7784	19.9721	19.4466
CSK2B_HUMAN	Casein kinase II subunit beta	CSNK2B	24942	5	26.98	5	0.766566	0.0148091	0.44798	0.113319	0.318586	0.243938	21.7684	21.4691	21.8522	22.5721	22.1862	22.6311	21.6799	22.3115	22.0541
VDAC1_HUMAN	Voltage-dependent anion-selective channel protein 1	VDAC1	30773	7	34.98	6	-0.127907	0.886467	-1.21263	0.196951	1.08472	0.244131	20.3921	19.9909	20.4048	22.3157	18.9703	19.118	22.291	20.0719	21.6791
APC1_HUMAN	Anaphase-promoting complex subunit 1	ANAPC1	216500	8	5.86	7	-1.21525	0.0094713	-0.753533	0.0725931	-0.461713	0.2447	21.0348	21.2093	21.0904	20.0993	20.4004	19.189	20.5737	21.2219	20.1538
GRP75_HUMAN	Stress-70 protein, mitochondrial	HSPA9	73680	41	58.47	38	0.0894598	0.682986	-0.174244	0.432353	0.263704	0.244822	27.5021	27.3536	27.3085	27.2745	27.5986	27.5595	27.6525	27.7881	27.5147
ROA1_HUMAN	Heterogeneous nuclear ribonucleoprotein A1	HNRNPA1	38747	15	29.84	15	0.409395	0.106586	0.125144	0.597336	0.284251	0.244862	25.2829	25.5325	25.3405	26.0011	25.6649	25.7182	25.9375	25.6164	25.4547
SRC8_HUMAN	Src substrate cortactin	CTTN	61586	23	37.09	22	0.508371	0.247833	1.01946	0.0349088	-0.511088	0.245499	26.2746	26.2224	26.6722	26.7629	26.4334	27.498	26.7289	25.5634	25.3435
GCC2_HUMAN	GRIP and coiled-coil domain-containing protein 2	GCC2	195910	4	2.49	3	-1.01701	0.0871424	-0.361608	1	-0.655406	0.247708	18.5075	20.1805	18.8858	17.6738	18.6076	18.2414	19.1418	17.5911	18.8747
NDUS3_HUMAN	NADH dehydrogenase [ubiquinone] iron-sulfur protein 3, mitochondrial	NDUFS3	30242	4	19.7	3	0.753263	0.139742	0.179017	0.709452	0.574246	0.248328	16.8321	16.9056	17.9544	17.7004	17.7259	18.5256	18.6863	17.5598	17.1688
SRP19_HUMAN	Signal recognition particle 19 kDa protein	SRP19	16156	4	43.75	4	-0.832223	0.148574	-0.182186	0.737585	-0.650037	0.248562	21.4341	20.5019	21.7076	20.9163	19.2672	20.9634	19.96	20.6486	21.0849
PRC2A_HUMAN	Protein PRRC2A	PRRC2A	228863	26	20.4	25	1.42006	0.0108681	0.870998	0.0818629	0.549059	0.248592	23.7102	24.1433	24.5556	25.4315	25.1613	26.0765	25.6264	24.4287	24.0012
EIF3I_HUMAN	Eukaryotic translation initiation factor 3 subunit I	EIF3I	36502	10	44	9	-0.684705	0.100323	-0.223881	0.564498	-0.460824	0.249288	23.8263	23.8982	23.4514	23.3766	22.2257	23.5196	23.2811	22.8682	23.6442
1433F_HUMAN	14-3-3 protein eta	YWHAH	28219	11	41.87	7	-0.265597	0.36161	0.0740193	0.794913	-0.339616	0.250166	23.7013	23.1272	23.6904	23.4403	23.1136	23.1682	23.5805	23.0527	22.8669
HNRH3_HUMAN	Heterogeneous nuclear ribonucleoprotein H3	HNRNPH3	36926	4	17.63	4	0.728624	0.118199	0.210411	0.6302	0.518213	0.250642	21.0738	20.8015	20.5549	21.9952	20.9727	21.6483	21.6447	20.4218	21.9184
KIF11_HUMAN	Kinesin-like protein KIF11	KIF11	119159	28	33.9	27	-0.739124	0.0175172	-0.426518	0.128746	-0.312606	0.251542	24.4766	25.0076	24.8639	23.8641	24.084	24.1827	24.6726	24.625	24.1127
HAUS3_HUMAN	HAUS augmin-like complex subunit 3	HAUS3	69650	20	47.43	20	-0.254222	0.316866	0.0389004	0.87481	-0.293122	0.252721	23.6417	23.8517	23.9436	23.7143	23.4327	23.5273	23.8486	23.4987	23.2103
EDC4_HUMAN	Enhancer of mRNA-decapping protein 4	EDC4	151661	36	38.9	36	0.94953	0.002517	0.668472	0.0172977	0.281058	0.252975	24.1674	24.596	24.1507	25.334	25.0269	25.4017	24.6821	24.6065	24.4687
HP1B3_HUMAN	Heterochromatin protein 1-binding protein 3	HP1BP3	61207	8	15.91	8	-0.539478	0.0364883	-0.270834	0.249665	-0.268644	0.253239	22.3218	22.6534	22.6689	22.0192	22.1231	21.8833	22.4411	22.0898	22.3072
AGAP3_HUMAN	Arf-GAP with GTPase, ANK repeat and PH domain-containing protein 3	AGAP3	95044	2	3.77	2	-0.203691	0.756595	-0.979226	0.158565	0.775535	0.25445	18.3892	18.2865	18.3815	19.1152	19.0118	16.3192	18.9785	19.202	19.2033
K0930_HUMAN	Uncharacterized protein KIAA0930	KIAA0930	45794	1	2.23	1	0.681616	0.049943	0.315104	1	0.366512	0.25512	18.4491	18.1965	17.6759	18.6542	18.9033	18.8088	18.8356	18.6183	17.9672
INP4A_HUMAN	Inositol polyphosphate-4-phosphatase type I A	INPP4A	109956	1	1.33	1	0.725269	0.00820665	0.463536	0.0597575	0.261733	0.255483	16.7145	16.8547	16.8034	17.5212	17.5504	17.4767	17.0718	17.2961	16.7899
SYTC_HUMAN	Threonine--tRNA ligase 1, cytoplasmic	TARS1	83435	7	12.03	6	-1.08404	0.11913	-0.319337	0.624424	-0.764698	0.255529	21.2981	21.0542	21.2094	21.2023	18.9225	20.1848	21.2439	19.2096	20.8141
SYDM_HUMAN	Aspartate--tRNA ligase, mitochondrial	DARS2	73563	1	1.4	1	0.153197	0.605661	-0.193683	0.515829	0.34688	0.256471	18.358	18.9956	18.7271	19.1674	18.8036	18.5693	19.425	18.7496	18.9469
EZRI_HUMAN	Ezrin	EZR	69413	10	21.33	10	-0.601899	0.0612687	-0.260596	0.379404	-0.341303	0.256763	23.1309	22.9107	23.2292	22.8065	22.1773	22.4812	23.2258	22.5346	22.4865
ARP2_HUMAN	Actin-related protein 2	ACTR2	44761	5	17.01	5	-0.391198	0.284227	0.0233605	0.947298	-0.414558	0.258281	21.7985	21.5977	20.9878	21.5655	21.1545	20.4904	21.2454	20.705	21.19
DIAP1_HUMAN	Protein diaphanous homolog 1	DIAPH1	141347	27	27.28	27	-0.0826073	0.760875	-0.399646	0.163094	0.317039	0.259064	23.3361	23.319	23.6772	23.2471	23.5981	23.2392	23.7837	24.1291	23.3707
PRC2B_HUMAN	Protein PRRC2B	PRRC2B	242967	5	3.5	5	1.36373	0.0272268	0.740393	0.187196	0.623338	0.260186	20.2874	19.5039	19.524	20.875	21.3766	21.1548	21.6283	20.2174	19.3396
AHNK_HUMAN	Neuroblast differentiation-associated protein AHNAK	AHNAK	629101	180	52.84	174	-0.746345	0.0480644	-0.354619	0.306132	-0.391726	0.26128	27.2399	27.9222	27.7739	26.7439	26.9621	26.991	27.7092	27.4518	26.5999
DHYS_HUMAN	Deoxyhypusine synthase	DHPS	40971	3	9.76	3	-0.857888	0.0344824	-0.444394	0.230007	-0.413494	0.26152	20.2445	19.9653	19.3582	18.8613	18.9755	19.1575	18.8892	19.3854	20.0529
CDC16_HUMAN	Cell division cycle protein 16 homolog	CDC16	71656	7	12.26	7	-0.712032	0.042452	-0.350869	0.274914	-0.361162	0.262004	22.1945	22.3914	21.9461	21.401	21.0067	21.9882	21.5056	21.8695	22.0734
ARMC8_HUMAN	Armadillo repeat-containing protein 8	ARMC8	75509	5	9.96	5	0.037226	0.91721	0.453718	0.22468	-0.416492	0.262005	19.9015	20.6652	20.8698	20.3069	20.5489	20.6924	20.5903	20.0718	19.5249
RS17_HUMAN	40S ribosomal protein S17	RPS17	15550	6	48.89	6	0.499309	0.518071	1.38719	0.0942102	-0.887882	0.262066	22.336	22.1987	23.7181	23.5223	22.5576	23.6708	20.587	21.3912	23.6109
RPN1_HUMAN	Dolichyl-diphosphooligosaccharide--protein glycosyltransferase subunit 1	RPN1	68569	9	20.1	8	-0.171197	0.620754	-0.570564	0.121623	0.399367	0.262386	21.7852	21.666	21.6592	22.0037	20.8196	21.7736	22.2963	21.707	22.3053
RASF7_HUMAN	Ras association domain-containing protein 7	RASSF7	39945	2	7.51	2	0.0838899	0.730934	-0.198162	1	0.282051	0.263246	19.6106	19.1202	19.1136	19.3478	19.3416	19.4067	19.6603	19.7288	19.3015
NKAP_HUMAN	NF-kappa-B-activating protein	NKAP	47138	2	6.27	2	0.764723	0.19913	0.1068	0.850912	0.657923	0.263663	19.2778	20.6532	20.5048	21.0391	20.5212	21.1697	20.0094	22.0238	20.3764
PCY1A_HUMAN	Choline-phosphate cytidylyltransferase A	PCYT1A	41731	3	12.53	3	0.239526	0.365113	-0.0594292	0.818287	0.298955	0.264259	19.6771	19.9651	19.9994	19.6918	20.2215	20.4469	20.1962	20.2223	20.1199
RC3H1_HUMAN	Roquin-1	RC3H1	125736	1	1.24	1	1.33251	0.00472422	0.905802	0.0322913	0.426707	0.264631	17.942	18.0355	18.0083	19.6795	18.6825	19.6213	18.9369	17.8187	18.5104
TBG1_HUMAN	Tubulin gamma-1 chain	TUBG1	51170	9	30.38	9	0.00953622	0.973271	-0.319488	0.277966	0.329024	0.264805	21.9257	22.3627	21.7224	21.7929	22.2084	22.038	22.52	22.555	21.9228
1433B_HUMAN	14-3-3 protein beta/alpha	YWHAB	28082	13	55.69	8	0.319339	0.267937	-0.000319797	0.999083	0.319659	0.26749	22.8887	22.4836	23.0561	23.3172	22.9406	23.1287	23.4547	23.1943	22.7385
TAF4_HUMAN	Transcription initiation factor TFIID subunit 4	TAF4	110114	13	20.92	12	-1.66832	0.00501474	-1.13476	0.0336215	-0.533557	0.26982	22.2881	22.646	21.9205	20.0202	21.5383	20.2911	21.6733	22.3995	21.1811
RS12_HUMAN	40S ribosomal protein S12	RPS12	14515	4	40.91	4	0.911413	0.364886	2.02864	0.0623907	-1.11723	0.272084	21.96	19.6648	21.6899	22.7716	21.2373	22.04	18.9427	18.773	22.2473
TALDO_HUMAN	Transaldolase	TALDO1	37540	5	17.21	5	-0.493506	0.440323	-1.20828	0.0792469	0.714771	0.272242	19.907	20.2339	20.0519	21.1539	19.0863	18.4721	21.4222	20.46	20.455
XPO5_HUMAN	Exportin-5	XPO5	136311	7	8.47	6	-1.83996	0.109026	-0.629936	0.557992	-1.21002	0.272444	18.4296	19.4576	20.019	17.3034	15.8851	19.1977	20.1465	16.3477	17.7819
RBP10_HUMAN	Ran-binding protein 10	RANBP10	67257	3	6.77	2	-0.474847	0.330854	0.0650967	0.891087	-0.539944	0.272481	19.8827	20.18	19.9885	20.0994	19.6458	18.8814	20.377	19.4802	18.5742
RENT2_HUMAN	Regulator of nonsense transcripts 2	UPF2	147810	3	1.97	3	-0.24087	0.620586	0.307794	0.528827	-0.548664	0.272804	18.9504	19.6838	19.8718	19.0413	19.3594	19.3828	19.4357	17.8088	19.6155
IF5_HUMAN	Eukaryotic translation initiation factor 5	EIF5	49223	19	38.98	19	-0.575774	0.608953	0.692351	0.539796	-1.26813	0.272932	25.3767	23.3946	25.9683	23.4468	23.164	26.4014	25.5756	22.7411	22.6185
PAN2_HUMAN	PAN2-PAN3 deadenylation complex catalytic subunit PAN2	PAN2	135368	4	4.41	4	0.932723	0.0401916	0.477644	0.251591	0.455079	0.273093	19.5107	19.0618	18.9953	20.5292	19.4156	20.4213	20.2808	19.1416	19.5106
GCP2_HUMAN	Gamma-tubulin complex component 2	TUBGCP2	102534	8	11.97	8	0.359587	0.276608	-0.00278023	0.993054	0.362367	0.273153	20.8026	21.2663	20.9632	21.7567	21.248	21.106	21.9239	20.9845	21.2108
VINC_HUMAN	Vinculin	VCL	123799	8	10.67	7	-0.526735	0.610159	0.634353	0.540546	-1.16109	0.274091	20.5757	20.5952	21.7905	21.5633	19.1779	20.64	22.0079	17.7062	19.764
AP2M1_HUMAN	AP-2 complex subunit mu	AP2M1	49655	3	7.36	3	-0.658456	0.229277	-0.0642522	0.902666	-0.594204	0.274422	20.9916	20.6313	20.6464	20.5207	19.2103	20.563	19.1425	20.3182	21.0259
ARL1_HUMAN	ADP-ribosylation factor-like protein 1	ARL1	20418	2	11.05	2	1.75017	0.0395772	0.90331	0.246437	0.846862	0.275062	18.3602	19.0105	19.0032	20.6019	20.6708	20.3517	17.5804	20.4519	20.8821
LBR_HUMAN	Delta(14)-sterol reductase LBR	LBR	70703	4	7.97	4	-1.06331	0.188829	-0.193975	0.801328	-0.869337	0.275091	21.97	20.6883	21.0238	21.4916	19.913	19.0876	21.767	19.2497	20.0574
PHKG2_HUMAN	Phosphorylase b kinase gamma catalytic chain, liver/testis isoform	PHKG2	46442	2	6.4	2	-0.202726	0.490851	0.12393	0.671012	-0.326656	0.276828	20.0266	20.2708	19.8911	19.5006	19.9339	20.1457	19.2928	20.031	19.8847
FL2D_HUMAN	Pre-mRNA-splicing regulator WTAP	WTAP	44244	3	11.36	2	-3.5094	3.84311e-08	-3.26618	1	-0.243216	0.277101	19.3395	19.7226	19.5185	16.0201	15.9186	16.1137	19.3584	19.1767	19.3158
COG7_HUMAN	Conserved oligomeric Golgi complex subunit 7	COG7	86344	2	3.38	2	-0.621966	0.0858648	-0.249716	1	-0.37225	0.27845	19.1682	19.372	19.7324	18.6107	19.0475	18.7484	19.5983	18.4462	19.1112
SLAI1_HUMAN	SLAIN motif-containing protein 1	SLAIN1	60595	3	6.34	3	0.407797	0.511438	1.09478	0.0993899	-0.686986	0.279015	22.2176	21.1308	20.5553	21.3576	22.1983	21.5712	20.9508	21.5414	19.3505
SC22B_HUMAN	Vesicle-trafficking protein SEC22b	SEC22B	24741	2	12.09	2	0.983681	0.0978199	0.370383	0.504734	0.613299	0.279477	18.2262	17.8421	19.8843	20.0436	19.3463	19.5137	19.2807	18.6335	19.8783
SP16H_HUMAN	FACT complex subunit SPT16	SUPT16H	119914	10	13.37	9	-0.158536	0.711743	0.317254	0.464771	-0.47579	0.281684	21.6572	21.7851	22.0326	21.1478	22.4898	21.3618	21.9843	21.3076	20.7557
HBS1L_HUMAN	HBS1-like protein	HBS1L	75473	12	28.07	12	-0.104666	0.825571	0.41925	0.386984	-0.523917	0.285195	22.7874	21.9921	22.6849	22.8656	21.4173	22.8675	22.3275	21.3109	22.2542
MSI2H_HUMAN	RNA-binding protein Musashi homolog 2	MSI2	35197	2	9.15	2	-0.0189602	0.966753	-0.52007	0.26974	0.50111	0.286434	18.6308	18.947	18.911	19.5079	19.0067	17.9173	19.4799	19.8759	18.6363
PARP1_HUMAN	Poly [ADP-ribose] polymerase 1	PARP1	113084	24	31.26	23	-0.404741	0.405831	0.119744	0.802254	-0.524485	0.287579	25.0638	25.1534	24.6408	24.247	25.673	23.7238	24.3425	24.1117	24.8303
[truncated: 598 more rows]
