# Supplementary material for: SMA-linked SMN mutants prevent phase separation properties and SMN interactions with FMRP family members
Source: Life Sci Alliance. 2022 Nov 14;6(1):e202201429. doi: 10.26508/lsa.202201429 (PMC9684302; doi:10.26508/lsa.202201429)
Supplement: Supplementary file 2 [file LSA-2022-01429_TableS2.xlsx]

## Sheet: GO Cellular Component
Table S2: Bioinformatic analyses of protein found enriched in BirA-SMN compared to BirA proxisome.
Analysis Type:	PANTHER Overrepresentation Test (Released 20220712)
Annotation Version and Release Date:	GO Ontology database DOI: 10.5281/zenodo.6399963 Released 2022-03-22
Analyzed List:	Client Text Box Input (Homo sapiens)
Reference List:	Homo sapiens (all genes in database)
Test Type:	FISHER
Correction:	BONFERRONI
Bonferroni count:	1571
GO cellular component complete	Homo sapiens - REFLIST (20589)	Client Text Box Input (138)	Fold Enrichment	Corrected p-value
SMN-Sm protein complex (GO:0034719)	17	13	> 100	4.84e-18
SMN complex (GO:0032797)	9	8	> 100	1.14e-10
methylosome (GO:0034709)	12	8	99.46	5.82e-10
pICln-Sm protein complex (GO:0034715)	6	4	99.46	0.000602
Gemini of coiled bodies (GO:0097504)	11	7	94.94	2.34e-08
U7 snRNP (GO:0005683)	7	4	85.25	0.000941
telomerase holoenzyme complex (GO:0005697)	21	11	78.15	1.37e-13
U1 snRNP (GO:0005685)	19	9	70.67	1.92e-10
U4 snRNP (GO:0005687)	11	5	67.82	7.87e-05
mRNA cap binding complex (GO:0005845)	13	4	45.91	0.00658
RNA cap binding complex (GO:0034518)	14	4	42.63	0.00841
RISC complex (GO:0016442)	14	4	42.63	0.00841
RNAi effector complex (GO:0031332)	14	4	42.63	0.00841
U2 snRNP (GO:0005686)	22	6	40.69	4.1e-05
U5 snRNP (GO:0005682)	19	5	39.26	0.000734
Sm-like protein family complex (GO:0120114)	77	19	36.81	7e-20
Cajal body (GO:0015030)	57	12	31.41	4.67e-11
sno(s)RNA-containing ribonucleoprotein complex (GO:0005732)	24	5	31.08	0.002
U2-type catalytic step 2 spliceosome (GO:0071007)	30	6	29.84	0.000203
U12-type spliceosomal complex (GO:0005689)	29	5	25.72	0.00455
small nuclear ribonucleoprotein complex (GO:0030532)	67	11	24.49	6.36e-09
U4/U6 x U5 tri-snRNP complex (GO:0046540)	31	5	24.06	0.0061
spliceosomal tri-snRNP complex (GO:0097526)	32	5	23.31	0.00702
spliceosomal snRNP complex (GO:0097525)	58	9	23.15	9.57e-07
cytoplasmic stress granule (GO:0010494)	84	11	19.54	5.8e-08
U2-type precatalytic spliceosome (GO:0071005)	50	6	17.9	0.00303
P-body (GO:0000932)	96	11	17.1	2.15e-07
precatalytic spliceosome (GO:0071011)	53	6	16.89	0.00414
cytoplasmic ribonucleoprotein granule (GO:0036464)	246	25	15.16	2.26e-18
ribonucleoprotein granule (GO:0035770)	264	25	14.13	1.1e-17
U2-type spliceosomal complex (GO:0005684)	92	8	12.97	0.00055
methyltransferase complex (GO:0034708)	93	8	12.83	0.000594
catalytic step 2 spliceosome (GO:0071013)	88	7	11.87	0.0053
spliceosomal complex (GO:0005681)	196	13	9.9	2.35e-06
ribonucleoprotein complex (GO:1990904)	687	37	8.04	1.53e-19
nuclear body (GO:0016604)	827	31	5.59	1.24e-11

## Sheet: GO Biological Process
Analysis Type:	PANTHER Overrepresentation Test (Released 20220712)
Annotation Version and Release Date:	GO Ontology database DOI: 10.5281/zenodo.6399963 Released 2022-03-22
Analyzed List:	Client Text Box Input (Homo sapiens)
Reference List:	Homo sapiens (all genes in database)
Test Type:	FISHER
Correction:	BONFERRONI
Bonferroni count:	9201
GO biological process complete	Homo sapiens - REFLIST (20589)	Client Text Box Input (138)	Fold Enrichment	Corrected p-value
7-methylguanosine cap hypermethylation (GO:0036261)	8	6	> 100	2.06e-06
spliceosomal snRNP assembly (GO:0000387)	38	18	70.67	3.31e-22
RNA capping (GO:0036260)	16	6	55.95	4.91e-05
spliceosomal complex assembly (GO:0000245)	56	8	21.31	9.37e-05
negative regulation of translation (GO:0017148)	167	19	16.97	1.87e-13
ribonucleoprotein complex assembly (GO:0022618)	188	21	16.67	4.81e-15
ribonucleoprotein complex subunit organization (GO:0071826)	196	21	15.99	1.06e-14
nuclear-transcribed mRNA catabolic process (GO:0000956)	103	11	15.93	2.51e-06
positive regulation of mRNA metabolic process (GO:1903313)	122	13	15.9	5.74e-08
negative regulation of mRNA catabolic process (GO:1902373)	67	7	15.59	0.00568
negative regulation of RNA catabolic process (GO:1902369)	79	8	15.11	0.00109
positive regulation of mRNA catabolic process (GO:0061014)	89	9	15.09	0.000173
negative regulation of cellular amide metabolic process (GO:0034249)	189	19	15	1.54e-12
regulation of mRNA catabolic process (GO:0061013)	199	20	14.99	2.34e-13
RNA splicing, via transesterification reactions (GO:0000375)	243	24	14.74	1.68e-16
negative regulation of cellular macromolecule biosynthetic process (GO:2000113)	193	19	14.69	2.19e-12
mRNA splicing, via spliceosome (GO:0000398)	239	23	14.36	1.92e-15
RNA splicing, via transesterification reactions with bulged adenosine as nucleophile (GO:0000377)	239	23	14.36	1.92e-15
mRNA catabolic process (GO:0006402)	127	12	14.1	1.39e-06
regulation of mRNA stability (GO:0043488)	181	17	14.01	1.85e-10
regulation of RNA stability (GO:0043487)	193	18	13.91	3.37e-11
gene silencing by RNA (GO:0031047)	88	8	13.56	0.00235
negative regulation of mRNA metabolic process (GO:1903312)	96	8	12.43	0.00436
regulation of mRNA metabolic process (GO:1903311)	324	26	11.97	4.7e-16
RNA catabolic process (GO:0006401)	163	13	11.9	1.65e-06
RNA splicing (GO:0008380)	359	28	11.64	3e-17
regulation of mRNA splicing, via spliceosome (GO:0048024)	107	8	11.15	0.00942
mRNA processing (GO:0006397)	440	29	9.83	4.2e-16
mRNA metabolic process (GO:0016071)	598	39	9.73	6.45e-23
mRNA transport (GO:0051028)	139	9	9.66	0.0061
post-transcriptional regulation of gene expression (GO:0010608)	517	33	9.52	1.92e-18
RNA localization (GO:0006403)	188	12	9.52	9.06e-05
ribonucleoprotein complex biogenesis (GO:0022613)	429	27	9.39	2.87e-14
regulation of mRNA processing (GO:0050684)	143	9	9.39	0.00763
regulation of translation (GO:0006417)	402	25	9.28	7.61e-13
RNA modification (GO:0009451)	180	11	9.12	0.000584
regulation of cellular amide metabolic process (GO:0034248)	460	25	8.11	1.47e-11
nucleobase-containing compound catabolic process (GO:0034655)	284	14	7.35	0.000117
RNA processing (GO:0006396)	858	41	7.13	1.97e-19
regulation of cellular macromolecule biosynthetic process (GO:2000112)	551	25	6.77	7.34e-10
negative regulation of cellular catabolic process (GO:0031330)	266	12	6.73	0.00334
heterocycle catabolic process (GO:0046700)	324	14	6.45	0.000564
cellular nitrogen compound catabolic process (GO:0044270)	330	14	6.33	0.000701
aromatic compound catabolic process (GO:0019439)	346	14	6.04	0.00123
organic cyclic compound catabolic process (GO:1901361)	375	14	5.57	0.00314
RNA metabolic process (GO:0016070)	1442	49	5.07	5.4e-18
negative regulation of gene expression (GO:0010629)	888	30	5.04	2.88e-09

## Sheet: GO Molecular Function
Analysis Type:	PANTHER Overrepresentation Test (Released 20220712)
Annotation Version and Release Date:	GO Ontology database DOI: 10.5281/zenodo.6399963 Released 2022-03-22
Analyzed List:	Client Text Box Input (Homo sapiens)
Reference List:	Homo sapiens (all genes in database)
Test Type:	FISHER
Correction:	BONFERRONI
Bonferroni count:	2952
GO molecular function complete	Homo sapiens - REFLIST (20589)	Client Text Box Input (138)	Fold Enrichment	Corrected p-value
ligase activity, forming carbon-carbon bonds (GO:0016885)	7	6	> 100	3.81e-07
U1 snRNA binding (GO:0030619)	8	6	> 100	6.62e-07
CoA carboxylase activity (GO:0016421)	6	5	> 100	1.61e-05
snRNP binding (GO:0070990)	7	5	> 100	2.74e-05
telomerase RNA binding (GO:0070034)	22	10	67.82	2.07e-11
RNA 7-methylguanosine cap binding (GO:0000340)	12	5	62.16	0.000208
RNA cap binding (GO:0000339)	19	5	39.26	0.00138
snRNA binding (GO:0017069)	47	9	28.57	3.39e-07
single-stranded RNA binding (GO:0003727)	85	9	15.8	3.84e-05
mRNA 3'-UTR binding (GO:0003730)	95	10	15.7	6.13e-06
ribonucleoprotein complex binding (GO:0043021)	152	13	12.76	2.36e-07
mRNA binding (GO:0003729)	315	23	10.89	1.8e-13
RNA binding (GO:0003723)	1655	75	6.76	6.7e-41
